# Supplementary material for: Machine Learning Suggests That Small Size Helps Broaden Plasmid Host Range
Source: Genes (Basel). 2023 Nov 5;14(11):2044. doi: 10.3390/genes14112044 (PMC10670969; doi:10.3390/genes14112044)
Supplement: Supplementary file 1 [file genes-14-02044-s001.zip › genes-2691684-supplementary/dataset 1.xlsx]

## Sheet: Legend
Dataset 1. Datasets generated in this study.
(A) Metadata of plasmids included in the final 1125 clusters. Plasmid NCBI ID, the assigned clusters, plasmid name, genome assembly ID, plasmid host taxonomic lineage, plasmid size, GC content, topology are present. The predicted mobilities by Mob-typer are shown.
(B) Plasmids that are excluded from the final dataset. The removing reasons are indicated.
(C) Distribution possibility of each cluster.
(D) The importance index of the 140 features in final data matrix. The 12 feature types are indicated. MSE_test, mean squared error on testing dataset; MSE_test_std, the standard deviation of MSE_test; R2_test, coefficient of determination on testing dataset; R2_test_std, the standard deviation of R2_test; MSE_test (Psum > 1), MSE for those clusters with Psum > 1; MSE_test (Psum > 1)_std, standar…
(E) Plasmids containing ARGs and the assigned clusters.

## Sheet: A
(A) Metadata of plasmids included in the final 1125 clusters. Plasmid NCBI ID, the assigned clusters, plasmid name, genome assembly ID, plasmid host taxonomic lineage, plasmid size, GC content, topology are present. The predicted mobilities by Mob-typer are shown.
NCBI ID	clusters	plasmid name	assembly ID	organism name	strain	phylum	class	order	family	genus	size(Kb)	GC%	topology	predicted_mobility
AP024696.1	0	pFUJ80155-2	GCA_019973815.1	Escherichia coli	FUJ80155	phylum_Pseudomonadota	class_Gammaproteobacteria	order_Enterobacterales	family_Enterobacteriaceae	genus_Escherichia	134.802	52.7144	circular	conjugative
AP026905.1	0	pMY504-3	GCA_026074175.1	Escherichia coli	MY504	phylum_Pseudomonadota	class_Gammaproteobacteria	order_Enterobacterales	family_Enterobacteriaceae	genus_Escherichia	82.743	51.7699	linear	mobilizable
AP026908.1	0	pMY732-1	GCA_026074235.1	Escherichia coli	MY732	phylum_Pseudomonadota	class_Gammaproteobacteria	order_Enterobacterales	family_Enterobacteriaceae	genus_Escherichia	94.497	51.2207	circular	mobilizable
CP000836.1	0	pAPEC-1		Escherichia coli chi7122		phylum_Pseudomonadota	class_Gammaproteobacteria	order_Enterobacterales	family_Enterobacteriaceae	genus_Escherichia	103.275	48.7611	circular	conjugative
CP000913.1	0	pTC1		Escherichia coli F18+		phylum_Pseudomonadota	class_Gammaproteobacteria	order_Enterobacterales	family_Enterobacteriaceae	genus_Escherichia	91.019	50.2302	circular	conjugative
CP001162.1	0	pVir68		Escherichia coli Vir68		phylum_Pseudomonadota	class_Gammaproteobacteria	order_Enterobacterales	family_Enterobacteriaceae	genus_Escherichia	138.362	48.3847	circular	conjugative
CP006001.1	0	pEB3	GCA_000725265.1	Escherichia coli B7A	B7A	phylum_Pseudomonadota	class_Gammaproteobacteria	order_Enterobacterales	family_Enterobacteriaceae	genus_Escherichia	66.341	51.184	circular	conjugative
CP007150.1	0	pRS218	GCA_000800845.2	Escherichia coli RS218	RS218	phylum_Pseudomonadota	class_Gammaproteobacteria	order_Enterobacterales	family_Enterobacteriaceae	genus_Escherichia	114.231	51.0229	circular	conjugative
CP012113.1	0	pPSUO78_1	GCA_002215115.1	Escherichia coli	PSUO78	phylum_Pseudomonadota	class_Gammaproteobacteria	order_Enterobacterales	family_Enterobacteriaceae	genus_Escherichia	132.464	49.5304	circular	conjugative
CP013836.1	0	pJJ1897_1	GCA_001513655.1	Escherichia coli	JJ1897	phylum_Pseudomonadota	class_Gammaproteobacteria	order_Enterobacterales	family_Enterobacteriaceae	genus_Escherichia	140.502	53.2825	circular	conjugative
CP014493.1	0	pMVAST0167_1	GCA_001566655.1	Escherichia coli	MVAST0167	phylum_Pseudomonadota	class_Gammaproteobacteria	order_Enterobacterales	family_Enterobacteriaceae	genus_Escherichia	128.305	51.2731	circular	conjugative
CP018462.1	0	pKp_Goe_795-3	GCA_001902395.1	Klebsiella pneumoniae	Kp_Goe_39795	phylum_Pseudomonadota	class_Gammaproteobacteria	order_Enterobacterales	family_Enterobacteriaceae	genus_Klebsiella	32.942	54.9238	circular	non-mobilizable
CP018958.1	0	pEC422_4	GCA_002012185.1	Escherichia coli	Ecol_422	phylum_Pseudomonadota	class_Gammaproteobacteria	order_Enterobacterales	family_Enterobacteriaceae	genus_Escherichia	53.198	49.1879	circular	conjugative
CP018960.1	0	pEC422_2	GCA_002012185.1	Escherichia coli	Ecol_422	phylum_Pseudomonadota	class_Gammaproteobacteria	order_Enterobacterales	family_Enterobacteriaceae	genus_Escherichia	73.206	50.6598	circular	non-mobilizable
CP022460.1	0	unnamed1	GCA_002224465.1	Shigella sonnei	2015C-3807	phylum_Pseudomonadota	class_Gammaproteobacteria	order_Enterobacterales	family_Enterobacteriaceae	genus_Shigella	67.979	52.7075	circular	conjugative
CP022610.1	0	unnamed	GCA_003491265.1	Escherichia coli	ATCC 700415	phylum_Pseudomonadota	class_Gammaproteobacteria	order_Enterobacterales	family_Enterobacteriaceae	genus_Escherichia	137.128	50.6541	linear	conjugative
CP024249.1	0	unnamed1	GCA_002741275.1	Escherichia coli O182:H21	D181	phylum_Pseudomonadota	class_Gammaproteobacteria	order_Enterobacterales	family_Enterobacteriaceae	genus_Escherichia	167.23	47.4287	circular	conjugative
CP027345.1	0	unnamed1	GCA_003017955.1	Escherichia coli	2014C-3946	phylum_Pseudomonadota	class_Gammaproteobacteria	order_Enterobacterales	family_Enterobacteriaceae	genus_Escherichia	22.197	53.3	linear	conjugative
CP027346.1	0	unnamed2	GCA_003017955.1	Escherichia coli	2014C-3946	phylum_Pseudomonadota	class_Gammaproteobacteria	order_Enterobacterales	family_Enterobacteriaceae	genus_Escherichia	18.123	51.4926	linear	non-mobilizable
CP027377.1	0	unnamed1	GCA_003018015.1	Escherichia coli	2013C-4404	phylum_Pseudomonadota	class_Gammaproteobacteria	order_Enterobacterales	family_Enterobacteriaceae	genus_Escherichia	70.152	50.4348	circular	conjugative
CP027485.1	0	unnamed	GCA_003018955.1	Escherichia coli	2013C-4390	phylum_Pseudomonadota	class_Gammaproteobacteria	order_Enterobacterales	family_Enterobacteriaceae	genus_Escherichia	147.394	52.0137	circular	conjugative
CP027641.1	0	unnamed	GCA_003019195.1	Escherichia coli	2014C-4705	phylum_Pseudomonadota	class_Gammaproteobacteria	order_Enterobacterales	family_Enterobacteriaceae	genus_Escherichia	126.957	48.0627	circular	conjugative
CP027674.1	0	unnamed2	GCA_003018595.1	Escherichia coli	2014C-3003	phylum_Pseudomonadota	class_Gammaproteobacteria	order_Enterobacterales	family_Enterobacteriaceae	genus_Escherichia	133.42	48.9972	circular	conjugative
CP027765.1	0	unnamed2	GCA_003019235.1	Escherichia coli	2015C-3125	phylum_Pseudomonadota	class_Gammaproteobacteria	order_Enterobacterales	family_Enterobacteriaceae	genus_Escherichia	66.388	50.9008	circular	conjugative
CP030319.1	0	p11021-2	GCA_009931155.1	Klebsiella pneumoniae	11021	phylum_Pseudomonadota	class_Gammaproteobacteria	order_Enterobacterales	family_Enterobacteriaceae	genus_Klebsiella	169.824	53.4795	circular	conjugative
CP031137.1	0	pGMI17-003_3	GCA_003342715.1	Escherichia coli	CFSAN064035	phylum_Pseudomonadota	class_Gammaproteobacteria	order_Enterobacterales	family_Enterobacteriaceae	genus_Escherichia	77.958	50.1321	circular	non-mobilizable
CP034056.1	0	unnamed3	GCA_003855335.1	Klebsiella pneumoniae	KP_NORM_BLD_2015_112126	phylum_Pseudomonadota	class_Gammaproteobacteria	order_Enterobacterales	family_Enterobacteriaceae	genus_Klebsiella	89.709	52.4329	circular	conjugative
CP034254.1	0	p1ESCUMpO83_CORR	GCA_011045455.1	Escherichia coli	IVRI Kol CP4	phylum_Pseudomonadota	class_Gammaproteobacteria	order_Enterobacterales	family_Enterobacteriaceae	genus_Escherichia	92.84	51.7525	linear	conjugative
CP034324.1	0	pKSH203-KPC	GCA_003940845.1	Klebsiella pneumoniae	KSH203	phylum_Pseudomonadota	class_Gammaproteobacteria	order_Enterobacterales	family_Enterobacteriaceae	genus_Klebsiella	159.467	53.7854	circular	conjugative
CP042351.1	0	pRM9513	GCA_017357565.1	Escherichia coli	RM9513	phylum_Pseudomonadota	class_Gammaproteobacteria	order_Enterobacterales	family_Enterobacteriaceae	genus_Escherichia	93.878	50.3398	circular	conjugative
CP042600.1	0	pNCYU-29-69-1	GCA_007997855.1	Escherichia coli	NCYU-29-69	phylum_Pseudomonadota	class_Gammaproteobacteria	order_Enterobacterales	family_Enterobacteriaceae	genus_Escherichia	121.754	52.1897	circular	mobilizable
CP042601.1	0	pNCYU-29-69-2	GCA_007997855.1	Escherichia coli	NCYU-29-69	phylum_Pseudomonadota	class_Gammaproteobacteria	order_Enterobacterales	family_Enterobacteriaceae	genus_Escherichia	78.117	53.0627	circular	conjugative
CP042619.1	0	pNCYU-26-73-4	GCA_007998065.1	Escherichia coli	NCYU-26-73	phylum_Pseudomonadota	class_Gammaproteobacteria	order_Enterobacterales	family_Enterobacteriaceae	genus_Escherichia	100.041	48.5991	circular	conjugative
CP042621.1	0	pNCYU-26-73-6	GCA_007998065.1	Escherichia coli	NCYU-26-73	phylum_Pseudomonadota	class_Gammaproteobacteria	order_Enterobacterales	family_Enterobacteriaceae	genus_Escherichia	78.425	53.219	circular	conjugative
CP042629.1	0	pNCYU-25-82-2	GCA_007998085.1	Escherichia coli	NCYU-25-82	phylum_Pseudomonadota	class_Gammaproteobacteria	order_Enterobacterales	family_Enterobacteriaceae	genus_Escherichia	149.622	47.9147	circular	conjugative
CP042630.1	0	pNCYU-25-82-3	GCA_007998085.1	Escherichia coli	NCYU-25-82	phylum_Pseudomonadota	class_Gammaproteobacteria	order_Enterobacterales	family_Enterobacteriaceae	genus_Escherichia	138.251	52.4394	circular	conjugative
CP042633.1	0	pNCYU-25-82-6	GCA_007998085.1	Escherichia coli	NCYU-25-82	phylum_Pseudomonadota	class_Gammaproteobacteria	order_Enterobacterales	family_Enterobacteriaceae	genus_Escherichia	89.339	50.2546	circular	conjugative
CP042640.1	0	pNCYU-24-74-2	GCA_007998105.1	Escherichia coli	NCYU-24-74	phylum_Pseudomonadota	class_Gammaproteobacteria	order_Enterobacterales	family_Enterobacteriaceae	genus_Escherichia	99.667	52.3212	circular	mobilizable
CP042642.1	0	pNCYU-24-74-4_MCR3	GCA_007998105.1	Escherichia coli	NCYU-24-74	phylum_Pseudomonadota	class_Gammaproteobacteria	order_Enterobacterales	family_Enterobacteriaceae	genus_Escherichia	77.023	51.8053	circular	conjugative
CP043241.1	0	p1RM15116	GCA_017357585.1	Escherichia albertii	RM15116	phylum_Pseudomonadota	class_Gammaproteobacteria	order_Enterobacterales	family_Enterobacteriaceae	genus_Escherichia	136.731	45.1858	circular	conjugative
CP043245.1	0	p1RM15115	GCA_017357605.1	Escherichia albertii	RM15115	phylum_Pseudomonadota	class_Gammaproteobacteria	order_Enterobacterales	family_Enterobacteriaceae	genus_Escherichia	136.727	45.1842	circular	conjugative
CP043249.1	0	p1RM15114	GCA_017357625.1	Escherichia albertii	RM15114	phylum_Pseudomonadota	class_Gammaproteobacteria	order_Enterobacterales	family_Enterobacteriaceae	genus_Escherichia	136.747	45.1849	circular	conjugative
CP043253.1	0	p1RM15113	GCA_017357645.1	Escherichia albertii	RM15113	phylum_Pseudomonadota	class_Gammaproteobacteria	order_Enterobacterales	family_Enterobacteriaceae	genus_Escherichia	136.729	45.1806	circular	conjugative
CP043257.1	0	p1RM15112	GCA_017357665.1	Escherichia albertii	RM15112	phylum_Pseudomonadota	class_Gammaproteobacteria	order_Enterobacterales	family_Enterobacteriaceae	genus_Escherichia	136.729	45.1806	circular	conjugative
CP043259.1	0	p3RM10507	GCA_017357685.1	Escherichia albertii	RM10507	phylum_Pseudomonadota	class_Gammaproteobacteria	order_Enterobacterales	family_Enterobacteriaceae	genus_Escherichia	42.515	51.0455	circular	non-mobilizable
CP043265.1	0	p1RM9976	GCA_017357705.1	Escherichia albertii	RM9976	phylum_Pseudomonadota	class_Gammaproteobacteria	order_Enterobacterales	family_Enterobacteriaceae	genus_Escherichia	200.522	46.8891	circular	conjugative
CP043270.1	0	p1RM9974	GCA_017357725.1	Escherichia albertii	RM9974	phylum_Pseudomonadota	class_Gammaproteobacteria	order_Enterobacterales	family_Enterobacteriaceae	genus_Escherichia	132.007	47.1483	circular	conjugative
CP044023.1	0	p2492-2	GCA_015244435.1	Escherichia coli	2492	phylum_Pseudomonadota	class_Gammaproteobacteria	order_Enterobacterales	family_Enterobacteriaceae	genus_Escherichia	98.512	48.7017	circular	mobilizable
CP044024.1	0	p2492-3	GCA_015244435.1	Escherichia coli	2492	phylum_Pseudomonadota	class_Gammaproteobacteria	order_Enterobacterales	family_Enterobacteriaceae	genus_Escherichia	66.137	51.7638	circular	conjugative
CP044347.1	0	pP225M-CTX-M-55	GCA_009762495.1	Escherichia coli	P225M	phylum_Pseudomonadota	class_Gammaproteobacteria	order_Enterobacterales	family_Enterobacteriaceae	genus_Escherichia	142.472	50.5994	circular	conjugative
CP044348.1	0	pP225M-2	GCA_009762495.1	Escherichia coli	P225M	phylum_Pseudomonadota	class_Gammaproteobacteria	order_Enterobacterales	family_Enterobacteriaceae	genus_Escherichia	94.752	52.9477	circular	conjugative
CP046958.1	0	pKPC2_015247	GCA_003038035.2	Klebsiella pneumoniae	WCHKP015247	phylum_Pseudomonadota	class_Gammaproteobacteria	order_Enterobacterales	family_Enterobacteriaceae	genus_Klebsiella	97.576	53.8339	circular	conjugative
CP046959.1	0	p1_015247	GCA_003038035.2	Klebsiella pneumoniae	WCHKP015247	phylum_Pseudomonadota	class_Gammaproteobacteria	order_Enterobacterales	family_Enterobacteriaceae	genus_Klebsiella	80.768	52.8699	circular	non-mobilizable
CP046963.1	0	pKPC2_020130	GCA_002852675.2	Klebsiella pneumoniae subsp. pneumoniae	WCHKP020130	phylum_Pseudomonadota	class_Gammaproteobacteria	order_Enterobacterales	family_Enterobacteriaceae	genus_Klebsiella	152.833	53.0939	circular	conjugative
CP048414.1	0	pKPC_MH9CRKP	GCA_014108845.1	Klebsiella pneumoniae	MH9CRKP	phylum_Pseudomonadota	class_Gammaproteobacteria	order_Enterobacterales	family_Enterobacteriaceae	genus_Klebsiella	92.433	54.3648	circular	non-mobilizable
CP048936.1	0	unnamed	GCA_017792185.1	Escherichia coli	TCBK21G178	phylum_Pseudomonadota	class_Gammaproteobacteria	order_Enterobacterales	family_Enterobacteriaceae	genus_Escherichia	193.695	53.4196	circular	conjugative
CP049164.1	0	p3123885	GCA_013146725.1	Shigella sonnei	3123885	phylum_Pseudomonadota	class_Gammaproteobacteria	order_Enterobacterales	family_Enterobacteriaceae	genus_Shigella	69.465	52.5387	circular	mobilizable
CP050278.1	0	unnamed3	GCA_011765385.1	Klebsiella pneumoniae	10553	phylum_Pseudomonadota	class_Gammaproteobacteria	order_Enterobacterales	family_Enterobacteriaceae	genus_Klebsiella	113.516	50.7444	circular	non-mobilizable
CP050282.1	0	unnamed2	GCA_011765405.1	Klebsiella pneumoniae	9949	phylum_Pseudomonadota	class_Gammaproteobacteria	order_Enterobacterales	family_Enterobacteriaceae	genus_Klebsiella	185.429	51.4256	circular	mobilizable
CP050286.1	0	unnamed1	GCA_011765425.1	Klebsiella pneumoniae	9630	phylum_Pseudomonadota	class_Gammaproteobacteria	order_Enterobacterales	family_Enterobacteriaceae	genus_Klebsiella	103.455	50.9913	circular	non-mobilizable
CP051335.1	0	p33836-2	GCA_016452125.1	Salmonella enterica subsp. enterica serovar Worthington	CVM 33836	phylum_Pseudomonadota	class_Gammaproteobacteria	order_Enterobacterales	family_Enterobacteriaceae	genus_Salmonella	159.544	51.5406	circular	conjugative
CP051750.1	0	pSCU-486-1	GCA_012934815.1	Escherichia coli	SCU-486	phylum_Pseudomonadota	class_Gammaproteobacteria	order_Enterobacterales	family_Enterobacteriaceae	genus_Escherichia	84.296	51.5718	circular	conjugative
CP053596.1	0	pMiniF_lysY/lacIq	GCA_013166915.1	Escherichia coli	T7Express_LysYIq	phylum_Pseudomonadota	class_Gammaproteobacteria	order_Enterobacterales	family_Enterobacteriaceae	genus_Escherichia	8.939	48.652	circular	non-mobilizable
CP054243.1	0	pBone7IncF	GCA_021562195.1	Escherichia coli	STO_Bone7	phylum_Pseudomonadota	class_Gammaproteobacteria	order_Enterobacterales	family_Enterobacteriaceae	genus_Escherichia	134.442	49.9918	circular	conjugative
CP054247.1	0	pBone8IncF	GCA_021559655.1	Escherichia coli	STO_Bone8	phylum_Pseudomonadota	class_Gammaproteobacteria	order_Enterobacterales	family_Enterobacteriaceae	genus_Escherichia	132.547	50.0004	circular	conjugative
CP054250.1	0	pBone4IncF	GCA_021559635.1	Escherichia coli	STO_Bone4	phylum_Pseudomonadota	class_Gammaproteobacteria	order_Enterobacterales	family_Enterobacteriaceae	genus_Escherichia	174.444	51.315	circular	conjugative
CP054318.1	0	pSCU-479-1	GCA_013315855.1	Escherichia coli	SCU-479	phylum_Pseudomonadota	class_Gammaproteobacteria	order_Enterobacterales	family_Enterobacteriaceae	genus_Escherichia	112.169	50.9597	circular	conjugative
CP054321.1	0	pSCU-390-1	GCA_013315875.1	Escherichia coli	SCU-390	phylum_Pseudomonadota	class_Gammaproteobacteria	order_Enterobacterales	family_Enterobacteriaceae	genus_Escherichia	90.702	52.1003	circular	mobilizable
CP054329.1	0	pSCU-121-1	GCA_013315915.1	Escherichia coli	SCU-121	phylum_Pseudomonadota	class_Gammaproteobacteria	order_Enterobacterales	family_Enterobacteriaceae	genus_Escherichia	68.45	52.428	circular	conjugative
CP054336.1	0	pSCU-120-1	GCA_013315935.1	Escherichia coli	SCU-120	phylum_Pseudomonadota	class_Gammaproteobacteria	order_Enterobacterales	family_Enterobacteriaceae	genus_Escherichia	142.873	52.2415	circular	conjugative
CP054450.1	0	pSCU-488-1	GCA_013341335.1	Escherichia coli	SCU-488	phylum_Pseudomonadota	class_Gammaproteobacteria	order_Enterobacterales	family_Enterobacteriaceae	genus_Escherichia	160.124	50.9137	circular	conjugative
CP054455.1	0	pSCU-487-1	GCA_013341355.1	Escherichia coli	SCU-487	phylum_Pseudomonadota	class_Gammaproteobacteria	order_Enterobacterales	family_Enterobacteriaceae	genus_Escherichia	140.765	50.6958	circular	conjugative
CP054458.1	0	pSCU-103-1	GCA_013341375.1	Escherichia coli	SCU-103	phylum_Pseudomonadota	class_Gammaproteobacteria	order_Enterobacterales	family_Enterobacteriaceae	genus_Escherichia	138.518	52.5585	circular	conjugative
CP058590.1	0	pM2901	GCA_013402835.1	Shigella flexneri	M2901	phylum_Pseudomonadota	class_Gammaproteobacteria	order_Enterobacterales	family_Enterobacteriaceae	genus_Shigella	81.694	52.5155	circular	conjugative
CP058772.1	0	unnamed1	GCA_022494275.1	Shigella flexneri	STLIN_11	phylum_Pseudomonadota	class_Gammaproteobacteria	order_Enterobacterales	family_Enterobacteriaceae	genus_Shigella	121.463	52.2809	circular	conjugative
CP058778.1	0	unnamed2	GCA_022494295.1	Shigella flexneri	STLIN_12	phylum_Pseudomonadota	class_Gammaproteobacteria	order_Enterobacterales	family_Enterobacteriaceae	genus_Shigella	85.611	51.6219	circular	conjugative
CP058801.1	0	pIncFII	GCA_011742775.2	Klebsiella pneumoniae	BA27935	phylum_Pseudomonadota	class_Gammaproteobacteria	order_Enterobacterales	family_Enterobacteriaceae	genus_Klebsiella	97.004	52.8937	circular	conjugative
CP058915.1	0	pHH12_P2	GCA_011292655.2	Escherichia coli	Biosolid 42	phylum_Pseudomonadota	class_Gammaproteobacteria	order_Enterobacterales	family_Enterobacteriaceae	genus_Escherichia	74.434	50.8504	circular	conjugative
CP059905.1	0	p1	GCA_014170595.1	Escherichia coli	276.2	phylum_Pseudomonadota	class_Gammaproteobacteria	order_Enterobacterales	family_Enterobacteriaceae	genus_Escherichia	141.692	49.3938	circular	conjugative
CP059923.1	0	p1	GCA_014170695.1	Escherichia coli	56.2	phylum_Pseudomonadota	class_Gammaproteobacteria	order_Enterobacterales	family_Enterobacteriaceae	genus_Escherichia	133.421	49.6414	circular	conjugative
CP059926.1	0	p1	GCA_014170715.1	Escherichia coli	34.1	phylum_Pseudomonadota	class_Gammaproteobacteria	order_Enterobacterales	family_Enterobacteriaceae	genus_Escherichia	123.891	49.7139	circular	conjugative
CP059927.1	0	p2	GCA_014170715.1	Escherichia coli	34.1	phylum_Pseudomonadota	class_Gammaproteobacteria	order_Enterobacterales	family_Enterobacteriaceae	genus_Escherichia	122.428	52.4104	circular	conjugative
CP059945.1	0	p1	GCA_014170945.1	Escherichia coli	101.3	phylum_Pseudomonadota	class_Gammaproteobacteria	order_Enterobacterales	family_Enterobacteriaceae	genus_Escherichia	116.752	50.3195	circular	conjugative
CP072912.1	0	unnamed	GCA_018064225.1	Escherichia coli	C5	phylum_Pseudomonadota	class_Gammaproteobacteria	order_Enterobacterales	family_Enterobacteriaceae	genus_Escherichia	122.046	51.1725	circular	conjugative
CP073045.1	0	unnamed2	GCA_001034475.3	Citrobacter sp. MGH103	MGH103	phylum_Pseudomonadota	class_Gammaproteobacteria	order_Enterobacterales	family_Enterobacteriaceae	genus_Citrobacter	145.482	52.8065	circular	conjugative
CP074358.1	0	unnamed2	GCA_029227855.1	Escherichia coli	XJ6.1	phylum_Pseudomonadota	class_Gammaproteobacteria	order_Enterobacterales	family_Enterobacteriaceae	genus_Escherichia	92.777	50.2398	circular	conjugative
CP074360.1	0	unnamed1	GCA_029227875.1	Escherichia coli	XJ6.2	phylum_Pseudomonadota	class_Gammaproteobacteria	order_Enterobacterales	family_Enterobacteriaceae	genus_Escherichia	154.679	50.2751	circular	conjugative
CP076673.1	0	pZY1393-2	GCA_023117055.1	Klebsiella pneumoniae	ZY393	phylum_Pseudomonadota	class_Gammaproteobacteria	order_Enterobacterales	family_Enterobacteriaceae	genus_Klebsiella	134.874	53.289	circular	mobilizable
CP077064.1	0	pECQ4552_mcr-3	GCA_019039795.1	Escherichia coli	Q4552	phylum_Pseudomonadota	class_Gammaproteobacteria	order_Enterobacterales	family_Enterobacteriaceae	genus_Escherichia	84.331	52.6117	circular	conjugative
CP082328.1	0	pEC1390-2	GCA_019884625.1	Escherichia coli	EC1390	phylum_Pseudomonadota	class_Gammaproteobacteria	order_Enterobacterales	family_Enterobacteriaceae	genus_Escherichia	71.84	51.9195	circular	conjugative
CP082329.1	0	pEC1390-1	GCA_019884625.1	Escherichia coli	EC1390	phylum_Pseudomonadota	class_Gammaproteobacteria	order_Enterobacterales	family_Enterobacteriaceae	genus_Escherichia	156.286	52.3227	circular	conjugative
CP085519.1	0	p4D31-2	GCA_020684805.1	Escherichia coli	QH20-4D3-1	phylum_Pseudomonadota	class_Gammaproteobacteria	order_Enterobacterales	family_Enterobacteriaceae	genus_Escherichia	68.658	51.9706	circular	conjugative
CP085521.1	0	p4D31-4	GCA_020684805.1	Escherichia coli	QH20-4D3-1	phylum_Pseudomonadota	class_Gammaproteobacteria	order_Enterobacterales	family_Enterobacteriaceae	genus_Escherichia	60.849	52.5037	circular	conjugative
CP085624.1	0	unnamed1	GCA_020683085.1	Escherichia coli	EC71	phylum_Pseudomonadota	class_Gammaproteobacteria	order_Enterobacterales	family_Enterobacteriaceae	genus_Escherichia	83.408	51.1558	linear	conjugative
CP085625.1	0	unnamed2	GCA_020683085.1	Escherichia coli	EC71	phylum_Pseudomonadota	class_Gammaproteobacteria	order_Enterobacterales	family_Enterobacteriaceae	genus_Escherichia	82.796	48.7234	linear	conjugative
CP087288.1	0	p16_1068_1	GCA_028752675.1	Escherichia coli	APEC 16-1068	phylum_Pseudomonadota	class_Gammaproteobacteria	order_Enterobacterales	family_Enterobacteriaceae	genus_Escherichia	195.721	49.4771	circular	conjugative
CP087291.1	0	p102026_1	GCA_028752695.1	Escherichia coli	APEC 102026	phylum_Pseudomonadota	class_Gammaproteobacteria	order_Enterobacterales	family_Enterobacteriaceae	genus_Escherichia	174.489	49.5716	circular	conjugative
CP087295.1	0	pE956_1	GCA_028752715.1	Escherichia coli	APEC E956	phylum_Pseudomonadota	class_Gammaproteobacteria	order_Enterobacterales	family_Enterobacteriaceae	genus_Escherichia	138.857	49.6136	circular	conjugative
CP087565.1	0	p10_578_1	GCA_028752735.1	Escherichia coli	CM2010-0578/1	phylum_Pseudomonadota	class_Gammaproteobacteria	order_Enterobacterales	family_Enterobacteriaceae	genus_Escherichia	128.397	49.8547	circular	conjugative
CP090075.1	0	pSZESBLEC201-1	GCA_022760255.1	Escherichia coli	18070201	phylum_Pseudomonadota	class_Gammaproteobacteria	order_Enterobacterales	family_Enterobacteriaceae	genus_Escherichia	111.621	51.2457	circular	mobilizable
CP091808.1	0	p3_21223	GCA_026684275.1	Klebsiella quasipneumoniae	21223	phylum_Pseudomonadota	class_Gammaproteobacteria	order_Enterobacterales	family_Enterobacteriaceae	genus_Klebsiella	76.237	51.6639	circular	conjugative
CP095456.1	0	pJH51-2	GCA_023022885.1	Escherichia coli	JH51	phylum_Pseudomonadota	class_Gammaproteobacteria	order_Enterobacterales	family_Enterobacteriaceae	genus_Escherichia	117.764	49.2001	circular	conjugative
CP097171.1	0	pAR13438_1	GCA_028488865.1	Escherichia coli	AR13438	phylum_Pseudomonadota	class_Gammaproteobacteria	order_Enterobacterales	family_Enterobacteriaceae	genus_Escherichia	124.392	51.6641	circular	mobilizable
CP097200.1	0	pFF2-1h-2	GCA_023370135.1	Escherichia coli	44958	phylum_Pseudomonadota	class_Gammaproteobacteria	order_Enterobacterales	family_Enterobacteriaceae	genus_Escherichia	73.029	52.2573	circular	conjugative
CP097365.1	0	pAGR6137b	GCA_023546825.1	Escherichia coli	AGR6137	phylum_Pseudomonadota	class_Gammaproteobacteria	order_Enterobacterales	family_Enterobacteriaceae	genus_Escherichia	158.302	50.0916	circular	conjugative
CP097712.1	0	pMS1718-1	GCA_026506315.1	Escherichia coli	MS1737	phylum_Pseudomonadota	class_Gammaproteobacteria	order_Enterobacterales	family_Enterobacteriaceae	genus_Escherichia	188.685	49.2625	circular	conjugative
CP097717.1	0	pMS1718-1	GCA_026506335.1	Escherichia coli	MS1718	phylum_Pseudomonadota	class_Gammaproteobacteria	order_Enterobacterales	family_Enterobacteriaceae	genus_Escherichia	170.336	50.3076	circular	conjugative
CP097720.1	0	pMS1679-1	GCA_026506355.1	Escherichia coli	MS1679	phylum_Pseudomonadota	class_Gammaproteobacteria	order_Enterobacterales	family_Enterobacteriaceae	genus_Escherichia	201.944	49.4895	circular	conjugative
CP097722.1	0	pMS1665-1	GCA_026506375.1	Escherichia coli	MS1665	phylum_Pseudomonadota	class_Gammaproteobacteria	order_Enterobacterales	family_Enterobacteriaceae	genus_Escherichia	161.324	49.4923	circular	conjugative
CP097727.1	0	pMS1050-1	GCA_026506415.1	Escherichia coli	MS1050	phylum_Pseudomonadota	class_Gammaproteobacteria	order_Enterobacterales	family_Enterobacteriaceae	genus_Escherichia	203.859	49.6554	circular	conjugative
CP098235.1	0	unnamed1	GCA_029224125.1	Escherichia coli	ZYB39	phylum_Pseudomonadota	class_Gammaproteobacteria	order_Enterobacterales	family_Enterobacteriaceae	genus_Escherichia	128.706	51.2991	circular	conjugative
CP100073.1	0	pRJKP41-1	GCA_025884075.1	Klebsiella pneumoniae	RJKP41	phylum_Pseudomonadota	class_Gammaproteobacteria	order_Enterobacterales	family_Enterobacteriaceae	genus_Klebsiella	164.564	53.3227	circular	conjugative
CP100115.1	0	pHSKP1-1	GCA_025884255.1	Klebsiella pneumoniae	HSKP1	phylum_Pseudomonadota	class_Gammaproteobacteria	order_Enterobacterales	family_Enterobacteriaceae	genus_Klebsiella	142.065	53.686	circular	mobilizable
CP100116.1	0	pHSKP1-2	GCA_025884255.1	Klebsiella pneumoniae	HSKP1	phylum_Pseudomonadota	class_Gammaproteobacteria	order_Enterobacterales	family_Enterobacteriaceae	genus_Klebsiella	110.202	51.314	circular	conjugative
CP100121.1	0	pGZKP13-1	GCA_025884275.1	Klebsiella pneumoniae	GZKP13	phylum_Pseudomonadota	class_Gammaproteobacteria	order_Enterobacterales	family_Enterobacteriaceae	genus_Klebsiella	185.954	52.2753	circular	conjugative
CP102696.1	0	pGN4554-2	GCA_029201525.1	Escherichia coli	GN4554	phylum_Pseudomonadota	class_Gammaproteobacteria	order_Enterobacterales	family_Enterobacteriaceae	genus_Escherichia	67.067	52.7756	circular	conjugative
CP102697.1	0	pGN4554-3	GCA_029201525.1	Escherichia coli	GN4554	phylum_Pseudomonadota	class_Gammaproteobacteria	order_Enterobacterales	family_Enterobacteriaceae	genus_Escherichia	54.149	50.5051	circular	non-mobilizable
CP102699.1	0	pGN4554-5	GCA_029201525.1	Escherichia coli	GN4554	phylum_Pseudomonadota	class_Gammaproteobacteria	order_Enterobacterales	family_Enterobacteriaceae	genus_Escherichia	10.723	57.9222	circular	non-mobilizable
CP104596.1	0	pEC9952-1	GCA_028421485.1	Escherichia coli	EC9952	phylum_Pseudomonadota	class_Gammaproteobacteria	order_Enterobacterales	family_Enterobacteriaceae	genus_Escherichia	157.264	51.4682	circular	conjugative
CP107227.1	0	pSJ25_KPC_CTX	GCA_025758335.1	Klebsiella pneumoniae	SJ25	phylum_Pseudomonadota	class_Gammaproteobacteria	order_Enterobacterales	family_Enterobacteriaceae	genus_Klebsiella	136.248	53.2588	circular	mobilizable
CP107293.1	0	unnamed2	GCA_028219375.1	Klebsiella pneumoniae	CRKP_45	phylum_Pseudomonadota	class_Gammaproteobacteria	order_Enterobacterales	family_Enterobacteriaceae	genus_Klebsiella	205.511	54.0351	circular	conjugative
CP107299.1	0	unnamed2	GCA_028219495.1	Klebsiella pneumoniae	CRKP_44	phylum_Pseudomonadota	class_Gammaproteobacteria	order_Enterobacterales	family_Enterobacteriaceae	genus_Klebsiella	215.446	53.9597	circular	conjugative
CP107304.1	0	unnamed1	GCA_028219695.1	Klebsiella pneumoniae	CRKP_43	phylum_Pseudomonadota	class_Gammaproteobacteria	order_Enterobacterales	family_Enterobacteriaceae	genus_Klebsiella	103.669	53.066	circular	non-mobilizable
CP107309.1	0	unnamed1	GCA_028219835.1	Klebsiella pneumoniae	CRKP_42	phylum_Pseudomonadota	class_Gammaproteobacteria	order_Enterobacterales	family_Enterobacteriaceae	genus_Klebsiella	158.295	53.5071	circular	conjugative
CP107313.1	0	unnamed1	GCA_028219935.1	Klebsiella pneumoniae	CRKP_41	phylum_Pseudomonadota	class_Gammaproteobacteria	order_Enterobacterales	family_Enterobacteriaceae	genus_Klebsiella	146.891	53.7262	circular	conjugative
CP107329.1	0	unnamed2	GCA_028219975.1	Klebsiella pneumoniae	CRKP_39	phylum_Pseudomonadota	class_Gammaproteobacteria	order_Enterobacterales	family_Enterobacteriaceae	genus_Klebsiella	134.594	53.3233	circular	mobilizable
CP107336.1	0	unnamed2	GCA_028219995.1	Klebsiella pneumoniae	CRKP_38	phylum_Pseudomonadota	class_Gammaproteobacteria	order_Enterobacterales	family_Enterobacteriaceae	genus_Klebsiella	134.594	53.3233	circular	mobilizable
CP107342.1	0	unnamed1	GCA_028220015.1	Klebsiella pneumoniae	CRKP_37	phylum_Pseudomonadota	class_Gammaproteobacteria	order_Enterobacterales	family_Enterobacteriaceae	genus_Klebsiella	88.043	53.7862	circular	non-mobilizable
CP107347.1	0	unnamed2	GCA_028220175.1	Klebsiella pneumoniae	CRKP_36	phylum_Pseudomonadota	class_Gammaproteobacteria	order_Enterobacterales	family_Enterobacteriaceae	genus_Klebsiella	134.594	53.3233	circular	mobilizable
CP107360.1	0	unnamed1	GCA_028220765.1	Klebsiella pneumoniae	CRKP_34	phylum_Pseudomonadota	class_Gammaproteobacteria	order_Enterobacterales	family_Enterobacteriaceae	genus_Klebsiella	155.508	53.077	circular	conjugative
CP107364.1	0	unnamed1	GCA_028220865.1	Klebsiella pneumoniae	CRKP_33	phylum_Pseudomonadota	class_Gammaproteobacteria	order_Enterobacterales	family_Enterobacteriaceae	genus_Klebsiella	121.138	53.5224	circular	non-mobilizable
CP107368.1	0	unnamed1	GCA_028220965.1	Klebsiella pneumoniae	CRKP_32	phylum_Pseudomonadota	class_Gammaproteobacteria	order_Enterobacterales	family_Enterobacteriaceae	genus_Klebsiella	152.729	53.3946	linear	conjugative
CP107374.1	0	unnamed2	GCA_028220985.1	Klebsiella pneumoniae	CRKP_31	phylum_Pseudomonadota	class_Gammaproteobacteria	order_Enterobacterales	family_Enterobacteriaceae	genus_Klebsiella	134.594	53.3233	circular	mobilizable
CP107380.1	0	unnamed1	GCA_028221005.1	Klebsiella pneumoniae	CRKP_30	phylum_Pseudomonadota	class_Gammaproteobacteria	order_Enterobacterales	family_Enterobacteriaceae	genus_Klebsiella	155.82	53.0433	circular	conjugative
CP107385.1	0	unnamed2	GCA_028221025.1	Klebsiella pneumoniae	CRKP_29	phylum_Pseudomonadota	class_Gammaproteobacteria	order_Enterobacterales	family_Enterobacteriaceae	genus_Klebsiella	134.592	53.3226	circular	mobilizable
CP107391.1	0	unnamed1	GCA_028221045.1	Klebsiella pneumoniae	CRKP_28	phylum_Pseudomonadota	class_Gammaproteobacteria	order_Enterobacterales	family_Enterobacteriaceae	genus_Klebsiella	155.492	53.0799	circular	conjugative
CP107395.1	0	unnamed1	GCA_028221065.1	Klebsiella pneumoniae	CRKP_27	phylum_Pseudomonadota	class_Gammaproteobacteria	order_Enterobacterales	family_Enterobacteriaceae	genus_Klebsiella	154.664	53.0841	circular	conjugative
CP107409.1	0	unnamed1	GCA_028221125.1	Klebsiella pneumoniae	CRKP_24	phylum_Pseudomonadota	class_Gammaproteobacteria	order_Enterobacterales	family_Enterobacteriaceae	genus_Klebsiella	157.273	53.5534	circular	conjugative
CP107414.1	0	unnamed2	GCA_028221225.1	Klebsiella pneumoniae	CRKP_22	phylum_Pseudomonadota	class_Gammaproteobacteria	order_Enterobacterales	family_Enterobacteriaceae	genus_Klebsiella	146.158	53.3799	circular	conjugative
CP107418.1	0	unnamed1	GCA_028221515.1	Klebsiella pneumoniae	CRKP_21	phylum_Pseudomonadota	class_Gammaproteobacteria	order_Enterobacterales	family_Enterobacteriaceae	genus_Klebsiella	210.034	52.9919	linear	conjugative
CP107423.1	0	unnamed1	GCA_028221855.1	Klebsiella pneumoniae	CRKP_20	phylum_Pseudomonadota	class_Gammaproteobacteria	order_Enterobacterales	family_Enterobacteriaceae	genus_Klebsiella	159.41	53.2106	circular	conjugative
CP107428.1	0	unnamed2	GCA_028222115.1	Klebsiella pneumoniae	CRKP_19	phylum_Pseudomonadota	class_Gammaproteobacteria	order_Enterobacterales	family_Enterobacteriaceae	genus_Klebsiella	154.725	53.08	circular	conjugative
CP107434.1	0	unnamed2	GCA_028222535.1	Klebsiella pneumoniae	CRKP_18	phylum_Pseudomonadota	class_Gammaproteobacteria	order_Enterobacterales	family_Enterobacteriaceae	genus_Klebsiella	118.453	51.8518	circular	conjugative
CP107438.1	0	unnamed2	GCA_028222915.1	Klebsiella pneumoniae	CRKP_17	phylum_Pseudomonadota	class_Gammaproteobacteria	order_Enterobacterales	family_Enterobacteriaceae	genus_Klebsiella	154.719	53.0801	circular	conjugative
CP107443.1	0	unnamed2	GCA_028223205.1	Klebsiella pneumoniae	CRKP_16	phylum_Pseudomonadota	class_Gammaproteobacteria	order_Enterobacterales	family_Enterobacteriaceae	genus_Klebsiella	154.725	53.08	circular	conjugative
CP107454.1	0	unnamed2	GCA_028223615.1	Klebsiella pneumoniae	CRKP_14	phylum_Pseudomonadota	class_Gammaproteobacteria	order_Enterobacterales	family_Enterobacteriaceae	genus_Klebsiella	96.034	53.5008	circular	non-mobilizable
CP107460.1	0	unnamed2	GCA_028223855.1	Klebsiella pneumoniae	CRKP_13	phylum_Pseudomonadota	class_Gammaproteobacteria	order_Enterobacterales	family_Enterobacteriaceae	genus_Klebsiella	154.719	53.0801	circular	conjugative
CP107464.1	0	unnamed1	GCA_028224025.1	Klebsiella pneumoniae	CRKP_12	phylum_Pseudomonadota	class_Gammaproteobacteria	order_Enterobacterales	family_Enterobacteriaceae	genus_Klebsiella	128.751	54.6023	circular	mobilizable
CP107470.1	0	unnamed2	GCA_028224355.1	Klebsiella pneumoniae	CRKP_11	phylum_Pseudomonadota	class_Gammaproteobacteria	order_Enterobacterales	family_Enterobacteriaceae	genus_Klebsiella	154.719	53.0801	circular	conjugative
CP107475.1	0	unnamed2	GCA_028224675.1	Klebsiella pneumoniae	CRKP_10	phylum_Pseudomonadota	class_Gammaproteobacteria	order_Enterobacterales	family_Enterobacteriaceae	genus_Klebsiella	154.725	53.08	circular	conjugative
CP107480.1	0	unnamed2	GCA_028224955.1	Klebsiella pneumoniae	CRKP_9	phylum_Pseudomonadota	class_Gammaproteobacteria	order_Enterobacterales	family_Enterobacteriaceae	genus_Klebsiella	154.726	53.0796	circular	conjugative
CP107485.1	0	unnamed2	GCA_028225315.1	Klebsiella pneumoniae	CRKP_8	phylum_Pseudomonadota	class_Gammaproteobacteria	order_Enterobacterales	family_Enterobacteriaceae	genus_Klebsiella	154.72	53.0791	circular	conjugative
CP107490.1	0	unnamed2	GCA_028225535.1	Klebsiella pneumoniae	CRKP_7	phylum_Pseudomonadota	class_Gammaproteobacteria	order_Enterobacterales	family_Enterobacteriaceae	genus_Klebsiella	154.725	53.08	circular	conjugative
CP107495.1	0	unnamed2	GCA_028225725.1	Klebsiella pneumoniae	CRKP_6	phylum_Pseudomonadota	class_Gammaproteobacteria	order_Enterobacterales	family_Enterobacteriaceae	genus_Klebsiella	154.725	53.0787	circular	conjugative
CP107500.1	0	unnamed2	GCA_028225915.1	Klebsiella pneumoniae	CRKP_5	phylum_Pseudomonadota	class_Gammaproteobacteria	order_Enterobacterales	family_Enterobacteriaceae	genus_Klebsiella	154.725	53.08	circular	conjugative
CP107505.1	0	unnamed2	GCA_028226055.1	Klebsiella pneumoniae	CRKP_4	phylum_Pseudomonadota	class_Gammaproteobacteria	order_Enterobacterales	family_Enterobacteriaceae	genus_Klebsiella	154.719	53.0795	circular	conjugative
CP107510.1	0	unnamed2	GCA_028226215.1	Klebsiella pneumoniae	CRKP_3	phylum_Pseudomonadota	class_Gammaproteobacteria	order_Enterobacterales	family_Enterobacteriaceae	genus_Klebsiella	154.726	53.0796	circular	conjugative
CP107515.1	0	unnamed2	GCA_028226435.1	Klebsiella pneumoniae	CRKP_2	phylum_Pseudomonadota	class_Gammaproteobacteria	order_Enterobacterales	family_Enterobacteriaceae	genus_Klebsiella	154.719	53.0801	circular	conjugative
CP107520.1	0	unnamed2	GCA_028226565.1	Klebsiella pneumoniae	CRKP_1	phylum_Pseudomonadota	class_Gammaproteobacteria	order_Enterobacterales	family_Enterobacteriaceae	genus_Klebsiella	154.725	53.0793	circular	conjugative
CP109950.1	0	pKP1650-2	GCA_025946845.1	Klebsiella pneumoniae	KP1650	phylum_Pseudomonadota	class_Gammaproteobacteria	order_Enterobacterales	family_Enterobacteriaceae	genus_Klebsiella	145.205	53.1779	circular	mobilizable
CP109975.1	0	pB	GCA_025946985.1	Klebsiella pneumoniae	857	phylum_Pseudomonadota	class_Gammaproteobacteria	order_Enterobacterales	family_Enterobacteriaceae	genus_Klebsiella	162.625	54.6564	circular	mobilizable
CP110194.1	0	p1FK563	GCA_026013275.1	Klebsiella pneumoniae	FK563	phylum_Pseudomonadota	class_Gammaproteobacteria	order_Enterobacterales	family_Enterobacteriaceae	genus_Klebsiella	154.204	51.9591	circular	conjugative
CP110196.1	0	p3FK563	GCA_026013275.1	Klebsiella pneumoniae	FK563	phylum_Pseudomonadota	class_Gammaproteobacteria	order_Enterobacterales	family_Enterobacteriaceae	genus_Klebsiella	70.069	52.2885	circular	conjugative
CP110199.1	0	pNDM-IncFII	GCA_026013295.1	Salmonella enterica subsp. enterica serovar Typhimurium	1104-75	phylum_Pseudomonadota	class_Gammaproteobacteria	order_Enterobacterales	family_Enterobacteriaceae	genus_Salmonella	77.789	52.9329	circular	conjugative
CP110411.1	0	p8R-1	GCA_026016605.1	Escherichia coli	8R	phylum_Pseudomonadota	class_Gammaproteobacteria	order_Enterobacterales	family_Enterobacteriaceae	genus_Escherichia	193.052	49.7653	circular	conjugative
CP110413.1	0	p8R-3	GCA_026016605.1	Escherichia coli	8R	phylum_Pseudomonadota	class_Gammaproteobacteria	order_Enterobacterales	family_Enterobacteriaceae	genus_Escherichia	67.594	51.549	circular	conjugative
CP110815.1	0	pHB42-F4	GCA_026210495.1	Escherichia coli	THB42-F4	phylum_Pseudomonadota	class_Gammaproteobacteria	order_Enterobacterales	family_Enterobacteriaceae	genus_Escherichia	162.755	51.3176	circular	conjugative
CP110817.1	0	pHB42-F5	GCA_026210515.1	Escherichia coli	THB42-F5	phylum_Pseudomonadota	class_Gammaproteobacteria	order_Enterobacterales	family_Enterobacteriaceae	genus_Escherichia	161.92	51.3118	circular	conjugative
CP110995.1	0	pYUXYEH3314-NDM	GCA_026248845.1	Escherichia coli	XYEH3314	phylum_Pseudomonadota	class_Gammaproteobacteria	order_Enterobacterales	family_Enterobacteriaceae	genus_Escherichia	93.647	52.9627	circular	conjugative
CP110998.1	0	pYUXYEH3783-NDM	GCA_026248865.1	Escherichia coli	XYEH3783	phylum_Pseudomonadota	class_Gammaproteobacteria	order_Enterobacterales	family_Enterobacteriaceae	genus_Escherichia	168.068	52.2318	circular	conjugative
CP113188.1	0	pSYCC2_4	GCA_026626105.1	Klebsiella pneumoniae	SYCC2	phylum_Pseudomonadota	class_Gammaproteobacteria	order_Enterobacterales	family_Enterobacteriaceae	genus_Klebsiella	70.383	52.22	circular	conjugative
CP113487.1	0	unnamed1	GCA_026689355.1	Escherichia coli	GTEN_23	phylum_Pseudomonadota	class_Gammaproteobacteria	order_Enterobacterales	family_Enterobacteriaceae	genus_Escherichia	123.389	51.6197	circular	conjugative
CP113489.1	0	unnamed3	GCA_026689355.1	Escherichia coli	GTEN_23	phylum_Pseudomonadota	class_Gammaproteobacteria	order_Enterobacterales	family_Enterobacteriaceae	genus_Escherichia	93.095	52.6172	circular	conjugative
CP113494.1	0	unnamed1	GCA_026689335.1	Escherichia coli	GTEN_97	phylum_Pseudomonadota	class_Gammaproteobacteria	order_Enterobacterales	family_Enterobacteriaceae	genus_Escherichia	148.685	52.774	circular	conjugative
CP113982.1	0	unnamed	GCA_029457675.1	Escherichia coli	LBV045/18_pyometra	phylum_Pseudomonadota	class_Gammaproteobacteria	order_Enterobacterales	family_Enterobacteriaceae	genus_Escherichia	70.768	50.8083	circular	conjugative
CP114307.1	0	unnamed2	GCA_025676565.2	Klebsiella oxytoca	2022CK-00498	phylum_Pseudomonadota	class_Gammaproteobacteria	order_Enterobacterales	family_Enterobacteriaceae	genus_Klebsiella	114.23	51.0225	circular	conjugative
CP114364.1	0	unnamed3	GCA_026069095.2	Klebsiella variicola	2022CK-00568	phylum_Pseudomonadota	class_Gammaproteobacteria	order_Enterobacterales	family_Enterobacteriaceae	genus_Klebsiella	76.313	51.1617	circular	conjugative
CP116243.1	0	unnamed2	GCA_027947615.1	Escherichia coli	7.1994/NIST0056	phylum_Pseudomonadota	class_Gammaproteobacteria	order_Enterobacterales	family_Enterobacteriaceae	genus_Escherichia	148.536	49.5483	circular	conjugative
CP116481.1	0	unnamed1	GCA_028215995.1	Escherichia coli	GTEN_24	phylum_Pseudomonadota	class_Gammaproteobacteria	order_Enterobacterales	family_Enterobacteriaceae	genus_Escherichia	138.42	51.7902	circular	conjugative
CP116482.1	0	unnamed2	GCA_028215995.1	Escherichia coli	GTEN_24	phylum_Pseudomonadota	class_Gammaproteobacteria	order_Enterobacterales	family_Enterobacteriaceae	genus_Escherichia	66.908	52.8233	linear	conjugative
CP116494.1	0	unnamed3	GCA_028831855.1	Klebsiella pneumoniae	XY05-03	phylum_Pseudomonadota	class_Gammaproteobacteria	order_Enterobacterales	family_Enterobacteriaceae	genus_Klebsiella	85.083	54.8758	circular	non-mobilizable
CP117185.1	0	p123_CTX-M	GCA_028596085.1	Salmonella enterica subsp. enterica	123	phylum_Pseudomonadota	class_Gammaproteobacteria	order_Enterobacterales	family_Enterobacteriaceae	genus_Salmonella	65.644	51.6178	circular	conjugative
CP117333.1	0	pRM055_1	GCA_028893115.1	Salmonella enterica subsp. enterica serovar Muenster	RM055	phylum_Pseudomonadota	class_Gammaproteobacteria	order_Enterobacterales	family_Enterobacteriaceae	genus_Salmonella	66.452	50.9225	circular	conjugative
CP117559.1	0	pEA8_1	GCA_028622235.1	Escherichia albertii	BIA_8	phylum_Pseudomonadota	class_Gammaproteobacteria	order_Enterobacterales	family_Enterobacteriaceae	genus_Escherichia	108.071	49.9514	circular	conjugative
CP117571.1	0	pEA50_1	GCA_028622175.1	Escherichia albertii	BIA_50	phylum_Pseudomonadota	class_Gammaproteobacteria	order_Enterobacterales	family_Enterobacteriaceae	genus_Escherichia	165.614	48.6028	circular	conjugative
CP117593.1	0	pEA36_3	GCA_028622455.1	Escherichia albertii	BIA_36	phylum_Pseudomonadota	class_Gammaproteobacteria	order_Enterobacterales	family_Enterobacteriaceae	genus_Escherichia	59.212	52.1313	circular	conjugative
CP117601.1	0	pEA32_1	GCA_028622495.1	Escherichia albertii	BIA_32	phylum_Pseudomonadota	class_Gammaproteobacteria	order_Enterobacterales	family_Enterobacteriaceae	genus_Escherichia	125.136	46.3703	circular	conjugative
CP117603.1	0	pEA32_3	GCA_028622495.1	Escherichia albertii	BIA_32	phylum_Pseudomonadota	class_Gammaproteobacteria	order_Enterobacterales	family_Enterobacteriaceae	genus_Escherichia	81.187	50.0831	circular	conjugative
CP117607.1	0	pEA29_1	GCA_028622255.1	Escherichia albertii	BIA_29	phylum_Pseudomonadota	class_Gammaproteobacteria	order_Enterobacterales	family_Enterobacteriaceae	genus_Escherichia	116.006	47.4769	circular	conjugative
CP117611.1	0	pEA26_2	GCA_028622275.1	Escherichia albertii	BIA_26	phylum_Pseudomonadota	class_Gammaproteobacteria	order_Enterobacterales	family_Enterobacteriaceae	genus_Escherichia	107.716	49.7401	circular	conjugative
CP117617.1	0	pEA25_2	GCA_028622535.1	Escherichia albertii	BIA_25	phylum_Pseudomonadota	class_Gammaproteobacteria	order_Enterobacterales	family_Enterobacteriaceae	genus_Escherichia	96.063	50.1577	circular	conjugative
CP117621.1	0	pEA24_1	GCA_028622415.1	Escherichia albertii	BIA_24	phylum_Pseudomonadota	class_Gammaproteobacteria	order_Enterobacterales	family_Enterobacteriaceae	genus_Escherichia	136.544	49.2684	circular	conjugative
CP117622.1	0	pEA24_2	GCA_028622415.1	Escherichia albertii	BIA_24	phylum_Pseudomonadota	class_Gammaproteobacteria	order_Enterobacterales	family_Enterobacteriaceae	genus_Escherichia	98.343	49.2226	circular	conjugative
CP117629.1	0	pEA22_1	GCA_028622595.1	Escherichia albertii	BIA_22	phylum_Pseudomonadota	class_Gammaproteobacteria	order_Enterobacterales	family_Enterobacteriaceae	genus_Escherichia	152.064	49.1155	circular	conjugative
CP117631.1	0	pEA22_3	GCA_028622595.1	Escherichia albertii	BIA_22	phylum_Pseudomonadota	class_Gammaproteobacteria	order_Enterobacterales	family_Enterobacteriaceae	genus_Escherichia	84.891	50.5731	circular	conjugative
CP117638.1	0	pEA18_1	GCA_028622555.1	Escherichia albertii	BIA_18	phylum_Pseudomonadota	class_Gammaproteobacteria	order_Enterobacterales	family_Enterobacteriaceae	genus_Escherichia	144.03	49.0009	circular	conjugative
CP117648.1	0	pEA16-3_1	GCA_028622655.1	Escherichia albertii	BIA_16-3	phylum_Pseudomonadota	class_Gammaproteobacteria	order_Enterobacterales	family_Enterobacteriaceae	genus_Escherichia	82.983	48.4304	circular	conjugative
CP117655.1	0	pEA15_1	GCA_028622515.1	Escherichia albertii	BIA_15	phylum_Pseudomonadota	class_Gammaproteobacteria	order_Enterobacterales	family_Enterobacteriaceae	genus_Escherichia	130.064	47.6289	circular	conjugative
CP117660.1	0	pEA13_1	GCA_028622395.1	Escherichia albertii	BIA_13	phylum_Pseudomonadota	class_Gammaproteobacteria	order_Enterobacterales	family_Enterobacteriaceae	genus_Escherichia	128.726	48.7796	circular	conjugative
CP117673.1	0	pKW21	GCA_028622955.1	Escherichia coli	KW21	phylum_Pseudomonadota	class_Gammaproteobacteria	order_Enterobacterales	family_Enterobacteriaceae	genus_Escherichia	179.817	51.8861	circular	conjugative
CP117716.1	0	pPBS4	GCA_028623045.1	Escherichia coli	PBS4	phylum_Pseudomonadota	class_Gammaproteobacteria	order_Enterobacterales	family_Enterobacteriaceae	genus_Escherichia	137.545	50.9688	circular	conjugative
CP117718.1	0	pB1S11	GCA_028623065.1	Escherichia coli	B1S11	phylum_Pseudomonadota	class_Gammaproteobacteria	order_Enterobacterales	family_Enterobacteriaceae	genus_Escherichia	151.146	50.3626	circular	conjugative
CP117722.1	0	pB1W1	GCA_028623085.1	Escherichia coli	B1W1	phylum_Pseudomonadota	class_Gammaproteobacteria	order_Enterobacterales	family_Enterobacteriaceae	genus_Escherichia	108.673	49.8965	circular	mobilizable
CP119123.1	0	pCFSAN126949_02	GCA_029094485.1	Escherichia coli	GENOMIC22-004	phylum_Pseudomonadota	class_Gammaproteobacteria	order_Enterobacterales	family_Enterobacteriaceae	genus_Escherichia	83.235	51.2657	circular	non-mobilizable
CP119333.1	0	pWZ0036KPC	GCA_029203205.1	Klebsiella pneumoniae	CQ22WZ0036	phylum_Pseudomonadota	class_Gammaproteobacteria	order_Enterobacterales	family_Enterobacteriaceae	genus_Klebsiella	155.833	52.9676	circular	mobilizable
CP120235.1	0	pESBL_BMTH_Ecol_1	GCA_029369645.1	Escherichia coli	EC_01	phylum_Pseudomonadota	class_Gammaproteobacteria	order_Enterobacterales	family_Enterobacteriaceae	genus_Escherichia	241.127	51.3883	circular	conjugative
CP120550.1	0	pB1172_153456	GCA_029536615.1	Escherichia coli	B1172	phylum_Pseudomonadota	class_Gammaproteobacteria	order_Enterobacterales	family_Enterobacteriaceae	genus_Escherichia	153.456	49.4239	circular	conjugative
CP120551.1	0	pB1172_77638	GCA_029536615.1	Escherichia coli	B1172	phylum_Pseudomonadota	class_Gammaproteobacteria	order_Enterobacterales	family_Enterobacteriaceae	genus_Escherichia	77.638	51.203	circular	conjugative
CP120558.1	0	pB771_128330	GCA_029536675.1	Escherichia coli	B771	phylum_Pseudomonadota	class_Gammaproteobacteria	order_Enterobacterales	family_Enterobacteriaceae	genus_Escherichia	128.33	49.7312	circular	conjugative
CP120564.1	0	pH22_122286	GCA_029536635.1	Escherichia coli	H22	phylum_Pseudomonadota	class_Gammaproteobacteria	order_Enterobacterales	family_Enterobacteriaceae	genus_Escherichia	122.286	48.6695	circular	conjugative
CP120569.1	0	p582_124850	GCA_029536655.1	Escherichia coli	582	phylum_Pseudomonadota	class_Gammaproteobacteria	order_Enterobacterales	family_Enterobacteriaceae	genus_Escherichia	124.85	49.4441	circular	conjugative
CP120634.1	0	pUSVAST219-1	GCA_029537195.1	Escherichia coli	USVAST219	phylum_Pseudomonadota	class_Gammaproteobacteria	order_Enterobacterales	family_Enterobacteriaceae	genus_Escherichia	113.665	50.9436	circular	conjugative
CP121221.1	0	unnamed4	GCA_029625495.1	Shigella flexneri 2a	Sflex 21-42	phylum_Pseudomonadota	class_Gammaproteobacteria	order_Enterobacterales	family_Enterobacteriaceae	genus_Shigella	96.218	51.8687	circular	conjugative
LR861787.1	0	3	GCA_903987005.1	Shigella flexneri	AUSMDU00021847	phylum_Pseudomonadota	class_Gammaproteobacteria	order_Enterobacterales	family_Enterobacteriaceae	genus_Shigella	73.403	51.2895	circular	conjugative
LR861790.1	0	3	GCA_903987015.1	Shigella flexneri	AUSMDU00022017	phylum_Pseudomonadota	class_Gammaproteobacteria	order_Enterobacterales	family_Enterobacteriaceae	genus_Shigella	83.425	52.5286	circular	conjugative
LR890263.1	0	2	GCA_904863165.1	Escherichia coli	MSB1_3C-sc-2280310	phylum_Pseudomonadota	class_Gammaproteobacteria	order_Enterobacterales	family_Enterobacteriaceae	genus_Escherichia	102.691	52.6882	circular	conjugative
LR890264.1	0	3	GCA_904863165.1	Escherichia coli	MSB1_3C-sc-2280310	phylum_Pseudomonadota	class_Gammaproteobacteria	order_Enterobacterales	family_Enterobacteriaceae	genus_Escherichia	90.492	49.548	circular	conjugative
LR890265.1	0	4	GCA_904863165.1	Escherichia coli	MSB1_3C-sc-2280310	phylum_Pseudomonadota	class_Gammaproteobacteria	order_Enterobacterales	family_Enterobacteriaceae	genus_Escherichia	73.033	50.7866	circular	conjugative
LR890579.1	0	4	GCA_904866245.1	Escherichia coli	MSB1_5C-sc-2280313	phylum_Pseudomonadota	class_Gammaproteobacteria	order_Enterobacterales	family_Enterobacteriaceae	genus_Escherichia	70.361	52.2449	circular	conjugative
LR890662.1	0	2	GCA_904866385.1	Escherichia coli	MSB1_4G-sc-2280381	phylum_Pseudomonadota	class_Gammaproteobacteria	order_Enterobacterales	family_Enterobacteriaceae	genus_Escherichia	100.356	52.5938	circular	conjugative
LR890663.1	0	3	GCA_904866385.1	Escherichia coli	MSB1_4G-sc-2280381	phylum_Pseudomonadota	class_Gammaproteobacteria	order_Enterobacterales	family_Enterobacteriaceae	genus_Escherichia	89.521	49.5694	circular	conjugative
LR890664.1	0	4	GCA_904866385.1	Escherichia coli	MSB1_4G-sc-2280381	phylum_Pseudomonadota	class_Gammaproteobacteria	order_Enterobacterales	family_Enterobacteriaceae	genus_Escherichia	73.974	50.7557	circular	conjugative
NC_007941.1	0	pUTI89	GCA_000013265.1	Escherichia coli UTI89	UTI89	phylum_Pseudomonadota	class_Gammaproteobacteria	order_Enterobacterales	family_Enterobacteriaceae	genus_Escherichia	114.23	51.0251	circular	conjugative
NC_009837.1	0	pAPEC-O1-ColBM	GCA_000014845.1	Escherichia coli APEC O1	APEC O1	phylum_Pseudomonadota	class_Gammaproteobacteria	order_Enterobacterales	family_Enterobacteriaceae	genus_Escherichia	174.241	49.6456	circular	conjugative
NC_010488.1	0	pSMS35_130	GCA_000019645.1	Escherichia coli SMS-3-5	SMS-3-5	phylum_Pseudomonadota	class_Gammaproteobacteria	order_Enterobacterales	family_Enterobacteriaceae	genus_Escherichia	130.44	50.8119	circular	conjugative
NC_011603.1	0	pMAR2	GCA_000026545.1	Escherichia coli O127:H6 str. E2348/69	E2348/69	phylum_Pseudomonadota	class_Gammaproteobacteria	order_Enterobacterales	family_Enterobacteriaceae	genus_Escherichia	97.978	48.0128	circular	conjugative
NC_011747.1	0	pECOS88	GCA_000026285.2	Escherichia coli S88	S88	phylum_Pseudomonadota	class_Gammaproteobacteria	order_Enterobacterales	family_Enterobacteriaceae	genus_Escherichia	133.853	49.2929	circular	conjugative
NC_013362.1	0	pO26_2	GCA_000091005.1	Escherichia coli O26:H11 str. 11368	11368	phylum_Pseudomonadota	class_Gammaproteobacteria	order_Enterobacterales	family_Enterobacteriaceae	genus_Escherichia	63.365	52.5006	circular	conjugative
NC_013366.1	0	pO111_3	GCA_000010765.1	Escherichia coli O111:H- str. 11128	11128	phylum_Pseudomonadota	class_Gammaproteobacteria	order_Enterobacterales	family_Enterobacteriaceae	genus_Escherichia	77.69	49.9949	circular	conjugative
NC_013655.1	0	pECSF1	GCA_000010485.1	Escherichia coli SE15	SE15	phylum_Pseudomonadota	class_Gammaproteobacteria	order_Enterobacterales	family_Enterobacteriaceae	genus_Escherichia	122.345	51.0401	circular	conjugative
NC_017627.1	0	pAA	GCA_000027125.1	Escherichia coli 042	42	phylum_Pseudomonadota	class_Gammaproteobacteria	order_Enterobacterales	family_Enterobacteriaceae	genus_Escherichia	113.346	49.5483	circular	conjugative
NC_017630.1	0	pUM146	GCA_000148605.1	Escherichia coli UM146	UM146	phylum_Pseudomonadota	class_Gammaproteobacteria	order_Enterobacterales	family_Enterobacteriaceae	genus_Escherichia	114.55	51.0065	circular	conjugative
NC_017640.1	0	pUMNK88_Ent	GCA_000212715.2	Escherichia coli UMNK88	UMNK88	phylum_Pseudomonadota	class_Gammaproteobacteria	order_Enterobacterales	family_Enterobacteriaceae	genus_Escherichia	81.475	50.3737	circular	conjugative
NC_017647.1	0	pCE10A	GCA_000227625.1	Escherichia coli O7:K1 str. CE10	CE10	phylum_Pseudomonadota	class_Gammaproteobacteria	order_Enterobacterales	family_Enterobacteriaceae	genus_Escherichia	54.289	49.2089	circular	non-mobilizable
NC_017659.1	0	pO83_CORR	GCA_000183345.1	Escherichia coli O83:H1 str. NRG 857C	NRG 857C	phylum_Pseudomonadota	class_Gammaproteobacteria	order_Enterobacterales	family_Enterobacteriaceae	genus_Escherichia	147.06	50.9207	not-set	conjugative
NC_017722.1	0	p666	GCA_000210475.1	Escherichia coli ETEC H10407	ETEC H10407	phylum_Pseudomonadota	class_Gammaproteobacteria	order_Enterobacterales	family_Enterobacteriaceae	genus_Escherichia	66.681	51.028	circular	conjugative
NC_022651.1	0	pJJ1886_5	GCA_000493755.1	Escherichia coli JJ1886	JJ1886	phylum_Pseudomonadota	class_Gammaproteobacteria	order_Enterobacterales	family_Enterobacteriaceae	genus_Escherichia	110.04	52.0438	circular	conjugative
NZ_AP017611.1	0	pMRY16-002_1	GCA_002357915.1	Escherichia coli	20Ec-P-124	phylum_Pseudomonadota	class_Gammaproteobacteria	order_Enterobacterales	family_Enterobacteriaceae	genus_Escherichia	168.972	47.6967	circular	conjugative
NZ_AP017618.1	0	pMRY15-117_1	GCA_002357895.1	Escherichia coli	MRY15-117	phylum_Pseudomonadota	class_Gammaproteobacteria	order_Enterobacterales	family_Enterobacteriaceae	genus_Escherichia	116.529	50.6501	circular	mobilizable
NZ_AP017621.1	0	pMRY15-131_1	GCA_002357875.1	Escherichia coli	MRY15-131	phylum_Pseudomonadota	class_Gammaproteobacteria	order_Enterobacterales	family_Enterobacteriaceae	genus_Escherichia	116.529	50.6501	circular	mobilizable
NZ_AP018147.1	0	pM217_FII	GCA_003925895.1	Escherichia coli	M217	phylum_Pseudomonadota	class_Gammaproteobacteria	order_Enterobacterales	family_Enterobacteriaceae	genus_Escherichia	102.071	52.1392	circular	conjugative
NZ_AP018674.1	0	pGSU10-3-3	GCA_003584585.1	Klebsiella pneumoniae	GSU10-3	phylum_Pseudomonadota	class_Gammaproteobacteria	order_Enterobacterales	family_Enterobacteriaceae	genus_Klebsiella	66.25	54.2158	circular	mobilizable
NZ_AP018785.1	0	pSK1144	GCA_003966775.1	Escherichia coli	SK1144	phylum_Pseudomonadota	class_Gammaproteobacteria	order_Enterobacterales	family_Enterobacteriaceae	genus_Escherichia	169.561	51.0601	linear	conjugative
NZ_AP018799.1	0	pE2855-3	GCA_003966425.1	Escherichia coli	E2855	phylum_Pseudomonadota	class_Gammaproteobacteria	order_Enterobacterales	family_Enterobacteriaceae	genus_Escherichia	92.697	53.0621	circular	conjugative
NZ_AP018800.1	0	pE2855-4	GCA_003966425.1	Escherichia coli	E2855	phylum_Pseudomonadota	class_Gammaproteobacteria	order_Enterobacterales	family_Enterobacteriaceae	genus_Escherichia	81.004	50.1395	circular	conjugative
NZ_AP018801.1	0	pE2855-5	GCA_003966425.1	Escherichia coli	E2855	phylum_Pseudomonadota	class_Gammaproteobacteria	order_Enterobacterales	family_Enterobacteriaceae	genus_Escherichia	71.289	51.0205	circular	conjugative
NZ_AP018805.1	0	pE2863-3	GCA_003966445.1	Escherichia coli	E2863	phylum_Pseudomonadota	class_Gammaproteobacteria	order_Enterobacterales	family_Enterobacteriaceae	genus_Escherichia	78.434	50.0331	circular	conjugative
NZ_AP018811.1	0	pE2865-3	GCA_003966465.1	Escherichia coli	E2865	phylum_Pseudomonadota	class_Gammaproteobacteria	order_Enterobacterales	family_Enterobacteriaceae	genus_Escherichia	75.799	53.0667	circular	conjugative
NZ_AP019676.1	0	pGSH8M-2-1	GCA_009176965.1	Escherichia coli	GSH8M-2	phylum_Pseudomonadota	class_Gammaproteobacteria	order_Enterobacterales	family_Enterobacteriaceae	genus_Escherichia	145.389	50.9812	circular	conjugative
NZ_AP019677.1	0	pGSH8M-2-2	GCA_009176965.1	Escherichia coli	GSH8M-2	phylum_Pseudomonadota	class_Gammaproteobacteria	order_Enterobacterales	family_Enterobacteriaceae	genus_Escherichia	75.556	52.4366	circular	conjugative
NZ_AP019763.1	0	pO111-110512_2	GCA_007990655.1	Escherichia coli O111:H-	110512	phylum_Pseudomonadota	class_Gammaproteobacteria	order_Enterobacterales	family_Enterobacteriaceae	genus_Escherichia	78.47	50.0382	circular	conjugative
NZ_AP019804.1	0	pKY1497_1	GCA_023169585.1	Escherichia coli	KY 1497	phylum_Pseudomonadota	class_Gammaproteobacteria	order_Enterobacterales	family_Enterobacteriaceae	genus_Escherichia	123.767	50.1563	circular	conjugative
NZ_AP021915.1	0	pWP2-W18-CRE-03_1	GCA_014168595.1	Escherichia coli	WP2-W18-CRE-03	phylum_Pseudomonadota	class_Gammaproteobacteria	order_Enterobacterales	family_Enterobacteriaceae	genus_Escherichia	158.754	49.978	circular	conjugative
NZ_AP021934.1	0	pWP2-W18-ESBL-08_1	GCA_014168675.1	Escherichia coli	WP2-W18-ESBL-08	phylum_Pseudomonadota	class_Gammaproteobacteria	order_Enterobacterales	family_Enterobacteriaceae	genus_Escherichia	105.973	50.3298	circular	conjugative
NZ_AP021947.1	0	pWP2-S18-ESBL-08_1	GCA_014168755.1	Escherichia coli	WP2-S18-ESBL-08	phylum_Pseudomonadota	class_Gammaproteobacteria	order_Enterobacterales	family_Enterobacteriaceae	genus_Escherichia	210.712	49.8021	circular	conjugative
NZ_AP021964.1	0	pWP3-W18-CRE-03_1	GCA_014168775.1	Escherichia coli	WP3-W18-CRE-03	phylum_Pseudomonadota	class_Gammaproteobacteria	order_Enterobacterales	family_Enterobacteriaceae	genus_Escherichia	105.095	52.1718	circular	mobilizable
NZ_AP021999.1	0	pWP3-W18-ESBL-07_1	GCA_014168835.1	Escherichia coli	WP3-W18-ESBL-07	phylum_Pseudomonadota	class_Gammaproteobacteria	order_Enterobacterales	family_Enterobacteriaceae	genus_Escherichia	105.864	51.8221	circular	conjugative
NZ_AP022004.1	0	pWP3-W18-ESBL-08_1	GCA_014168855.1	Escherichia coli	WP3-W18-ESBL-08	phylum_Pseudomonadota	class_Gammaproteobacteria	order_Enterobacterales	family_Enterobacteriaceae	genus_Escherichia	131.334	50.8878	circular	conjugative
NZ_AP022031.1	0	pWP3-S18-ESBL-07_1	GCA_014168935.1	Escherichia coli	WP3-S18-ESBL-07	phylum_Pseudomonadota	class_Gammaproteobacteria	order_Enterobacterales	family_Enterobacteriaceae	genus_Escherichia	76.037	52.5954	circular	conjugative
NZ_AP022033.1	0	pWP3-S18-ESBL-08_1	GCA_014168955.1	Escherichia coli	WP3-S18-ESBL-08	phylum_Pseudomonadota	class_Gammaproteobacteria	order_Enterobacterales	family_Enterobacteriaceae	genus_Escherichia	105.867	51.8235	circular	conjugative
NZ_AP022045.1	0	pWP4-S17-ESBL-03_1	GCA_014169015.1	Escherichia coli	WP4-S17-ESBL-03	phylum_Pseudomonadota	class_Gammaproteobacteria	order_Enterobacterales	family_Enterobacteriaceae	genus_Escherichia	148.598	51.2584	circular	conjugative
NZ_AP022050.1	0	pWP4-S17-ESBL-08_1	GCA_014169035.1	Escherichia coli	WP4-S17-ESBL-08	phylum_Pseudomonadota	class_Gammaproteobacteria	order_Enterobacterales	family_Enterobacteriaceae	genus_Escherichia	121.254	50.4841	circular	conjugative
NZ_AP022065.1	0	pWP4-W18-ESBL-08_1	GCA_014169095.1	Escherichia coli	WP4-W18-ESBL-08	phylum_Pseudomonadota	class_Gammaproteobacteria	order_Enterobacterales	family_Enterobacteriaceae	genus_Escherichia	134.864	51.876	circular	conjugative
NZ_AP022070.1	0	pWP4-W18-ESBL-09_1	GCA_014169115.1	Escherichia coli	WP4-W18-ESBL-09	phylum_Pseudomonadota	class_Gammaproteobacteria	order_Enterobacterales	family_Enterobacteriaceae	genus_Escherichia	117.617	52.4975	circular	conjugative
NZ_AP022072.1	0	pWP4-W18-ESBL-09_3	GCA_014169115.1	Escherichia coli	WP4-W18-ESBL-09	phylum_Pseudomonadota	class_Gammaproteobacteria	order_Enterobacterales	family_Enterobacteriaceae	genus_Escherichia	77.891	51.6825	circular	conjugative
NZ_AP022091.1	0	pWP4-S18-ESBL-07_4	GCA_014171015.1	Escherichia coli	WP4-S18-ESBL-07	phylum_Pseudomonadota	class_Gammaproteobacteria	order_Enterobacterales	family_Enterobacteriaceae	genus_Escherichia	74.261	51.696	circular	conjugative
NZ_AP022096.1	0	pWP4-S18-ESBL-08_1	GCA_014169155.1	Escherichia coli	WP4-S18-ESBL-08	phylum_Pseudomonadota	class_Gammaproteobacteria	order_Enterobacterales	family_Enterobacteriaceae	genus_Escherichia	158.292	50.0865	circular	conjugative
NZ_AP022106.1	0	pWP5-S17-ESBL-10_1	GCA_014169195.1	Escherichia coli	WP5-S17-ESBL-10	phylum_Pseudomonadota	class_Gammaproteobacteria	order_Enterobacterales	family_Enterobacteriaceae	genus_Escherichia	130.869	51.2505	circular	conjugative
NZ_AP022121.1	0	pWP5-W18-ESBL-11_1	GCA_014169275.1	Escherichia coli	WP5-W18-ESBL-11	phylum_Pseudomonadota	class_Gammaproteobacteria	order_Enterobacterales	family_Enterobacteriaceae	genus_Escherichia	158.291	50.0888	circular	conjugative
NZ_AP022162.1	0	pWP5-S18-ESBL-08_1	GCA_014169415.1	Escherichia coli	WP5-S18-ESBL-08	phylum_Pseudomonadota	class_Gammaproteobacteria	order_Enterobacterales	family_Enterobacteriaceae	genus_Escherichia	147.186	51.7108	circular	conjugative
NZ_AP022172.1	0	pWP5-S18-ESBL-09_1	GCA_014169435.1	Escherichia coli	WP5-S18-ESBL-09	phylum_Pseudomonadota	class_Gammaproteobacteria	order_Enterobacterales	family_Enterobacteriaceae	genus_Escherichia	187.669	50.7409	circular	conjugative
NZ_AP022175.1	0	pWP7-S17-ESBL-01_2	GCA_014169455.1	Escherichia coli	WP7-S17-ESBL-01	phylum_Pseudomonadota	class_Gammaproteobacteria	order_Enterobacterales	family_Enterobacteriaceae	genus_Escherichia	63.14	51.6661	circular	conjugative
NZ_AP022208.1	0	pWP7-S18-ESBL-09_1	GCA_014169575.1	Escherichia coli	WP7-S18-ESBL-09	phylum_Pseudomonadota	class_Gammaproteobacteria	order_Enterobacterales	family_Enterobacteriaceae	genus_Escherichia	214.586	51.5695	circular	conjugative
NZ_AP022223.1	0	pWP8-S17-ESBL-12_1	GCA_014169615.1	Escherichia coli	WP8-S17-ESBL-12	phylum_Pseudomonadota	class_Gammaproteobacteria	order_Enterobacterales	family_Enterobacteriaceae	genus_Escherichia	139.02	51.148	circular	conjugative
NZ_AP022225.1	0	pWP8-S17-ESBL-12_3	GCA_014169615.1	Escherichia coli	WP8-S17-ESBL-12	phylum_Pseudomonadota	class_Gammaproteobacteria	order_Enterobacterales	family_Enterobacteriaceae	genus_Escherichia	70.764	50.8521	circular	conjugative
NZ_AP022246.1	0	pWP8-S18-CRE-02_1	GCA_014169695.1	Escherichia coli	WP8-S18-CRE-02	phylum_Pseudomonadota	class_Gammaproteobacteria	order_Enterobacterales	family_Enterobacteriaceae	genus_Escherichia	145.389	50.9812	circular	conjugative
NZ_AP022247.1	0	pWP8-S18-CRE-02_2	GCA_014169695.1	Escherichia coli	WP8-S18-CRE-02	phylum_Pseudomonadota	class_Gammaproteobacteria	order_Enterobacterales	family_Enterobacteriaceae	genus_Escherichia	75.556	52.4366	circular	conjugative
NZ_AP022288.1	0	pWP9-S17-ESBL-11_1	GCA_014169855.1	Escherichia coli	WP9-S17-ESBL-11	phylum_Pseudomonadota	class_Gammaproteobacteria	order_Enterobacterales	family_Enterobacteriaceae	genus_Escherichia	127.169	47.1019	circular	conjugative
NZ_AP022299.1	0	pBEC1-S17-ESBL-09_1	GCA_014169915.1	Escherichia coli	BEC1-S17-ESBL-09	phylum_Pseudomonadota	class_Gammaproteobacteria	order_Enterobacterales	family_Enterobacteriaceae	genus_Escherichia	123.266	48.3832	circular	conjugative
NZ_AP022300.1	0	pBEC1-S17-ESBL-09_2	GCA_014169915.1	Escherichia coli	BEC1-S17-ESBL-09	phylum_Pseudomonadota	class_Gammaproteobacteria	order_Enterobacterales	family_Enterobacteriaceae	genus_Escherichia	83.14	52.4994	circular	conjugative
NZ_AP022327.1	0	p18044_1	GCA_016756455.1	Escherichia coli O25:H4	18044	phylum_Pseudomonadota	class_Gammaproteobacteria	order_Enterobacterales	family_Enterobacteriaceae	genus_Escherichia	139.45	51.9577	circular	conjugative
NZ_AP022328.1	0	p18044_2	GCA_016756455.1	Escherichia coli O25:H4	18044	phylum_Pseudomonadota	class_Gammaproteobacteria	order_Enterobacterales	family_Enterobacteriaceae	genus_Escherichia	67.915	51.5365	circular	conjugative
NZ_AP022410.1	0	pSTW0522-31-1	GCA_015135355.1	Escherichia coli	STW0522-31	phylum_Pseudomonadota	class_Gammaproteobacteria	order_Enterobacterales	family_Enterobacteriaceae	genus_Escherichia	82.247	52.0153	circular	conjugative
NZ_AP022479.1	0	pSTN0717-11-1	GCA_015136715.1	Escherichia coli	STN0717-11	phylum_Pseudomonadota	class_Gammaproteobacteria	order_Enterobacterales	family_Enterobacteriaceae	genus_Escherichia	91.989	53.252	circular	conjugative
NZ_AP022483.1	0	pSTN0717-20-1	GCA_015136895.1	Escherichia coli	STN0717-20	phylum_Pseudomonadota	class_Gammaproteobacteria	order_Enterobacterales	family_Enterobacteriaceae	genus_Escherichia	157.329	50.8279	circular	conjugative
NZ_AP022526.1	0	pTHO-003-1	GCA_015138575.1	Escherichia coli	THO-003	phylum_Pseudomonadota	class_Gammaproteobacteria	order_Enterobacterales	family_Enterobacteriaceae	genus_Escherichia	123.467	52.2261	circular	conjugative
NZ_AP022534.1	0	pTHO-006-1	GCA_015138955.1	Escherichia coli	THO-006	phylum_Pseudomonadota	class_Gammaproteobacteria	order_Enterobacterales	family_Enterobacteriaceae	genus_Escherichia	111.171	51.2157	circular	conjugative
NZ_AP022535.1	0	pTHO-006-2	GCA_015138955.1	Escherichia coli	THO-006	phylum_Pseudomonadota	class_Gammaproteobacteria	order_Enterobacterales	family_Enterobacteriaceae	genus_Escherichia	101.966	51.9948	circular	conjugative
NZ_AP022543.1	0	pTHO-010-3	GCA_015139375.1	Escherichia coli	THO-010	phylum_Pseudomonadota	class_Gammaproteobacteria	order_Enterobacterales	family_Enterobacteriaceae	genus_Escherichia	111.439	49.6397	circular	conjugative
NZ_AP022550.1	0	pTHO-015-1	GCA_015139735.1	Escherichia coli	THO-015	phylum_Pseudomonadota	class_Gammaproteobacteria	order_Enterobacterales	family_Enterobacteriaceae	genus_Escherichia	88.121	52.5289	circular	conjugative
NZ_AP022651.1	0	p1-09-02E	GCA_012149945.1	Escherichia coli	09-02E	phylum_Pseudomonadota	class_Gammaproteobacteria	order_Enterobacterales	family_Enterobacteriaceae	genus_Escherichia	102.029	52.4576	circular	mobilizable
NZ_AP022812.1	0	JE86-ST02_p1	GCA_015508805.1	Escherichia coli	JE86-ST02	phylum_Pseudomonadota	class_Gammaproteobacteria	order_Enterobacterales	family_Enterobacteriaceae	genus_Escherichia	114.901	48.7341	circular	conjugative
NZ_AP022816.1	0	JE86-ST05_p1	GCA_015509005.1	Escherichia coli	JE86-ST05	phylum_Pseudomonadota	class_Gammaproteobacteria	order_Enterobacterales	family_Enterobacteriaceae	genus_Escherichia	114.953	48.733	circular	conjugative
NZ_AP023192.1	0	pMTY18530-2	GCA_013340785.1	Escherichia coli	TUM18530	phylum_Pseudomonadota	class_Gammaproteobacteria	order_Enterobacterales	family_Enterobacteriaceae	genus_Escherichia	115.543	50.3691	circular	conjugative
NZ_AP023199.1	0	pMTY18780-2	GCA_013340805.1	Escherichia coli	TUM18780	phylum_Pseudomonadota	class_Gammaproteobacteria	order_Enterobacterales	family_Enterobacteriaceae	genus_Escherichia	115.013	50.4386	circular	conjugative
NZ_AP023220.2	0	pM505-NDM5	GCA_013374235.2	Escherichia coli	M505	phylum_Pseudomonadota	class_Gammaproteobacteria	order_Enterobacterales	family_Enterobacteriaceae	genus_Escherichia	97.208	52.7364	circular	conjugative
NZ_AP023221.2	0	pM505-a	GCA_013374235.2	Escherichia coli	M505	phylum_Pseudomonadota	class_Gammaproteobacteria	order_Enterobacterales	family_Enterobacteriaceae	genus_Escherichia	130.926	49.2522	circular	conjugative
NZ_AP023225.1	0	pYJ1-NDM5	GCA_013374255.1	Escherichia coli	YJ1	phylum_Pseudomonadota	class_Gammaproteobacteria	order_Enterobacterales	family_Enterobacteriaceae	genus_Escherichia	108.281	51.8004	circular	mobilizable
NZ_AP023228.1	0	pYJ3-a	GCA_013374275.1	Escherichia coli	YJ3	phylum_Pseudomonadota	class_Gammaproteobacteria	order_Enterobacterales	family_Enterobacteriaceae	genus_Escherichia	170.909	51.542	circular	conjugative
NZ_AP023231.2	0	pYJ4-NDM5	GCA_013374295.2	Escherichia coli	YJ4	phylum_Pseudomonadota	class_Gammaproteobacteria	order_Enterobacterales	family_Enterobacteriaceae	genus_Escherichia	83.453	52.4235	circular	conjugative
NZ_AP023232.2	0	pYJ4-a	GCA_013374295.2	Escherichia coli	YJ4	phylum_Pseudomonadota	class_Gammaproteobacteria	order_Enterobacterales	family_Enterobacteriaceae	genus_Escherichia	130.942	49.2577	circular	conjugative
NZ_AP023236.1	0	pYJ6-NDM5	GCA_013374315.1	Escherichia coli	YJ6	phylum_Pseudomonadota	class_Gammaproteobacteria	order_Enterobacterales	family_Enterobacteriaceae	genus_Escherichia	94.613	52.8817	circular	conjugative
NZ_AP023238.1	0	pF070-NDM5	GCA_013374335.1	Escherichia coli	F070	phylum_Pseudomonadota	class_Gammaproteobacteria	order_Enterobacterales	family_Enterobacteriaceae	genus_Escherichia	93.649	52.1319	circular	mobilizable
NZ_AP023295.1	0	pSAL4261-1	GCA_019670245.1	Salmonella enterica subsp. enterica serovar 4,[5],12:i:-	L-4261	phylum_Pseudomonadota	class_Gammaproteobacteria	order_Enterobacterales	family_Enterobacteriaceae	genus_Salmonella	60.222	51.5709	circular	conjugative
NZ_AP023301.1	0	pSAL4445-1	GCA_019670285.1	Salmonella enterica subsp. enterica serovar 4,[5],12:i:-	L-4445	phylum_Pseudomonadota	class_Gammaproteobacteria	order_Enterobacterales	family_Enterobacteriaceae	genus_Salmonella	131.843	52.0794	circular	conjugative
NZ_AP023307.1	0	pSAL4567-1	GCA_019670345.1	Salmonella enterica subsp. enterica serovar 4,[5],12:i:-	L-4567	phylum_Pseudomonadota	class_Gammaproteobacteria	order_Enterobacterales	family_Enterobacteriaceae	genus_Salmonella	131.843	52.0794	circular	conjugative
NZ_AP023314.1	0	pSAL4605-1	GCA_019670405.1	Salmonella enterica subsp. enterica serovar 4,[5],12:i:-	L-4605	phylum_Pseudomonadota	class_Gammaproteobacteria	order_Enterobacterales	family_Enterobacteriaceae	genus_Salmonella	99.131	51.205	circular	conjugative
NZ_AP023341.1	0	pMH15-269M_4	GCA_011764365.2	Klebsiella pneumoniae	MH15-269M	phylum_Pseudomonadota	class_Gammaproteobacteria	order_Enterobacterales	family_Enterobacteriaceae	genus_Klebsiella	71.22	51.7972	circular	conjugative
NZ_AP023434.1	0	pM71901	GCA_023167605.1	Escherichia coli	M719	phylum_Pseudomonadota	class_Gammaproteobacteria	order_Enterobacterales	family_Enterobacteriaceae	genus_Escherichia	94.605	52.8788	circular	conjugative
NZ_AP023435.1	0	pM71902	GCA_023167605.1	Escherichia coli	M719	phylum_Pseudomonadota	class_Gammaproteobacteria	order_Enterobacterales	family_Enterobacteriaceae	genus_Escherichia	130.897	49.2616	circular	conjugative
NZ_AP023454.1	0	pM941-NDM5	GCA_014905815.1	Klebsiella pneumoniae	M941	phylum_Pseudomonadota	class_Gammaproteobacteria	order_Enterobacterales	family_Enterobacteriaceae	genus_Klebsiella	93.47	52.894	circular	conjugative
NZ_AP024113.1	0	ECSC054_P1	GCA_005383105.2	Escherichia coli	ECSC054	phylum_Pseudomonadota	class_Gammaproteobacteria	order_Enterobacterales	family_Enterobacteriaceae	genus_Escherichia	126.311	51.1064	circular	conjugative
NZ_AP024116.1	0	JML285_P2	GCA_005389605.2	Escherichia coli	JML285	phylum_Pseudomonadota	class_Gammaproteobacteria	order_Enterobacterales	family_Enterobacteriaceae	genus_Escherichia	95.339	53.7	circular	conjugative
NZ_AP024124.1	0	KS-NP019_P1	GCA_005391285.2	Escherichia coli	KS-NP019	phylum_Pseudomonadota	class_Gammaproteobacteria	order_Enterobacterales	family_Enterobacteriaceae	genus_Escherichia	127.58	46.9164	circular	conjugative
NZ_AP024127.1	0	NS-NP030_P1	GCA_005393605.2	Escherichia coli	NS-NP030	phylum_Pseudomonadota	class_Gammaproteobacteria	order_Enterobacterales	family_Enterobacteriaceae	genus_Escherichia	127.587	46.9162	circular	conjugative
NZ_AP024499.1	0	pEN30S	GCA_017347425.1	Enterobacter asburiae	En30	phylum_Pseudomonadota	class_Gammaproteobacteria	order_Enterobacterales	family_Enterobacteriaceae	genus_Enterobacter	85.172	52.6957	circular	conjugative
NZ_AP024519.1	0	pE148-1	GCA_019976835.1	Escherichia coli	E148	phylum_Pseudomonadota	class_Gammaproteobacteria	order_Enterobacterales	family_Enterobacteriaceae	genus_Escherichia	100.617	52.7923	circular	conjugative
NZ_AP024688.1	0	pFUJ80154-1	GCA_019973795.1	Escherichia coli	FUJ80154	phylum_Pseudomonadota	class_Gammaproteobacteria	order_Enterobacterales	family_Enterobacteriaceae	genus_Escherichia	137.114	50.3734	circular	conjugative
NZ_AP025658.1	0	pMTY13867_IncFI	GCA_022846575.1	Escherichia coli	TUM13867	phylum_Pseudomonadota	class_Gammaproteobacteria	order_Enterobacterales	family_Enterobacteriaceae	genus_Escherichia	171.085	50.7847	circular	conjugative
NZ_AP025663.1	0	pMTY20902_IncFI	GCA_023170005.1	Escherichia coli	TUM20902	phylum_Pseudomonadota	class_Gammaproteobacteria	order_Enterobacterales	family_Enterobacteriaceae	genus_Escherichia	170.915	50.7902	circular	conjugative
NZ_AP025676.1	0	pRb3	GCA_022846215.1	Escherichia coli	Rb-3	phylum_Pseudomonadota	class_Gammaproteobacteria	order_Enterobacterales	family_Enterobacteriaceae	genus_Escherichia	66.92	50.8129	circular	conjugative
NZ_AP025679.1	0	pRb23_2	GCA_022846235.1	Escherichia coli	Rb-23	phylum_Pseudomonadota	class_Gammaproteobacteria	order_Enterobacterales	family_Enterobacteriaceae	genus_Escherichia	68.966	51.0092	circular	conjugative
NZ_CP005931.1	0	p1ColV5155	GCA_000813165.1	Escherichia coli APEC IMT5155	APEC IMT5155	phylum_Pseudomonadota	class_Gammaproteobacteria	order_Enterobacterales	family_Enterobacteriaceae	genus_Escherichia	194.17	49.8373	circular	conjugative
NZ_CP006635.1	0	p3PCN033	GCA_000219515.3	Escherichia coli PCN033	PCN033	phylum_Pseudomonadota	class_Gammaproteobacteria	order_Enterobacterales	family_Enterobacteriaceae	genus_Escherichia	161.511	50.4306	circular	conjugative
NZ_CP006666.1	0	2	GCA_000264765.2	Edwardsiella anguillarum ET080813	80813	phylum_Pseudomonadota	class_Gammaproteobacteria	order_Enterobacterales	family_Hafniaceae	genus_Edwardsiella	2.219	47.4087	circular	non-mobilizable
NZ_CP008715.1	0	pEC648_1	GCA_001485455.1	Escherichia coli	ST648	phylum_Pseudomonadota	class_Gammaproteobacteria	order_Enterobacterales	family_Enterobacteriaceae	genus_Escherichia	120.653	51.692	circular	conjugative
NZ_CP009167.1	0	p1303_109	GCA_000829985.1	Escherichia coli 1303	1303	phylum_Pseudomonadota	class_Gammaproteobacteria	order_Enterobacterales	family_Enterobacteriaceae	genus_Escherichia	108.501	47.7811	circular	conjugative
NZ_CP009860.1	0	pECO-824	GCA_000784925.1	Escherichia coli	ECONIH1	phylum_Pseudomonadota	class_Gammaproteobacteria	order_Enterobacterales	family_Enterobacteriaceae	genus_Escherichia	121.385	51.887	circular	conjugative
NZ_CP010120.1	0	A	GCA_001900515.1	Escherichia coli	C3	phylum_Pseudomonadota	class_Gammaproteobacteria	order_Enterobacterales	family_Enterobacteriaceae	genus_Escherichia	63.684	49.5336	circular	conjugative
NZ_CP010123.1	0	A	GCA_001900535.1	Escherichia coli	C5	phylum_Pseudomonadota	class_Gammaproteobacteria	order_Enterobacterales	family_Enterobacteriaceae	genus_Escherichia	214.445	47.7605	circular	conjugative
NZ_CP010126.1	0	A	GCA_001900555.1	Escherichia coli	C8	phylum_Pseudomonadota	class_Gammaproteobacteria	order_Enterobacterales	family_Enterobacteriaceae	genus_Escherichia	143.617	48.1809	circular	conjugative
NZ_CP010138.1	0	A	GCA_001900615.1	Escherichia coli	D2	phylum_Pseudomonadota	class_Gammaproteobacteria	order_Enterobacterales	family_Enterobacteriaceae	genus_Escherichia	83.922	52.7287	circular	conjugative
NZ_CP010141.1	0	A	GCA_001900635.1	Escherichia coli	D3	phylum_Pseudomonadota	class_Gammaproteobacteria	order_Enterobacterales	family_Enterobacteriaceae	genus_Escherichia	174.041	50.0882	circular	conjugative
NZ_CP010147.1	0	B	GCA_001900675.1	Escherichia coli	D5	phylum_Pseudomonadota	class_Gammaproteobacteria	order_Enterobacterales	family_Enterobacteriaceae	genus_Escherichia	88.754	48.4068	circular	conjugative
NZ_CP010149.1	0	A	GCA_001900695.1	Escherichia coli	D6	phylum_Pseudomonadota	class_Gammaproteobacteria	order_Enterobacterales	family_Enterobacteriaceae	genus_Escherichia	199.494	51.4863	circular	conjugative
NZ_CP010158.1	0	A	GCA_001900735.1	Escherichia coli	D10	phylum_Pseudomonadota	class_Gammaproteobacteria	order_Enterobacterales	family_Enterobacteriaceae	genus_Escherichia	128.612	49.7535	circular	conjugative
NZ_CP010174.1	0	B	GCA_001900835.1	Escherichia coli	H8	phylum_Pseudomonadota	class_Gammaproteobacteria	order_Enterobacterales	family_Enterobacteriaceae	genus_Escherichia	106.274	52.63	circular	conjugative
NZ_CP010181.1	0	A	GCA_001901025.1	Escherichia coli	M1	phylum_Pseudomonadota	class_Gammaproteobacteria	order_Enterobacterales	family_Enterobacteriaceae	genus_Escherichia	201.93	47.1411	circular	conjugative
NZ_CP010184.1	0	A	GCA_001901045.1	Escherichia coli	M3	phylum_Pseudomonadota	class_Gammaproteobacteria	order_Enterobacterales	family_Enterobacteriaceae	genus_Escherichia	200.925	47.1027	circular	conjugative
NZ_CP010187.1	0	A	GCA_001901065.1	Escherichia coli	M6	phylum_Pseudomonadota	class_Gammaproteobacteria	order_Enterobacterales	family_Enterobacteriaceae	genus_Escherichia	146.575	49.0595	circular	conjugative
NZ_CP010192.1	0	A	GCA_001901085.1	Escherichia coli	M8	phylum_Pseudomonadota	class_Gammaproteobacteria	order_Enterobacterales	family_Enterobacteriaceae	genus_Escherichia	162.72	46.7613	circular	conjugative
NZ_CP010197.1	0	A	GCA_001901105.1	Escherichia coli	M9	phylum_Pseudomonadota	class_Gammaproteobacteria	order_Enterobacterales	family_Enterobacteriaceae	genus_Escherichia	146.524	49.0602	circular	conjugative
NZ_CP010209.1	0	C	GCA_001901145.1	Escherichia coli	M11	phylum_Pseudomonadota	class_Gammaproteobacteria	order_Enterobacterales	family_Enterobacteriaceae	genus_Escherichia	61.005	51.899	circular	conjugative
NZ_CP010214.1	0	A	GCA_001901165.1	Escherichia coli	M15	phylum_Pseudomonadota	class_Gammaproteobacteria	order_Enterobacterales	family_Enterobacteriaceae	genus_Escherichia	146.496	49.058	circular	conjugative
NZ_CP010215.1	0	B	GCA_001901165.1	Escherichia coli	M15	phylum_Pseudomonadota	class_Gammaproteobacteria	order_Enterobacterales	family_Enterobacteriaceae	genus_Escherichia	61.058	51.9113	circular	conjugative
NZ_CP010222.1	0	A	GCA_001901215.1	Escherichia coli	M19	phylum_Pseudomonadota	class_Gammaproteobacteria	order_Enterobacterales	family_Enterobacteriaceae	genus_Escherichia	146.552	49.0727	circular	conjugative
NZ_CP010223.1	0	B	GCA_001901215.1	Escherichia coli	M19	phylum_Pseudomonadota	class_Gammaproteobacteria	order_Enterobacterales	family_Enterobacteriaceae	genus_Escherichia	61.063	51.9267	circular	conjugative
NZ_CP010232.1	0	A	GCA_001901365.1	Escherichia coli	S30	phylum_Pseudomonadota	class_Gammaproteobacteria	order_Enterobacterales	family_Enterobacteriaceae	genus_Escherichia	155.425	50.7467	circular	conjugative
NZ_CP010239.1	0	A	GCA_001901405.1	Escherichia coli	S50	phylum_Pseudomonadota	class_Gammaproteobacteria	order_Enterobacterales	family_Enterobacteriaceae	genus_Escherichia	184.614	50.6533	circular	conjugative
NZ_CP010241.1	0	A	GCA_001901425.1	Escherichia coli	C7	phylum_Pseudomonadota	class_Gammaproteobacteria	order_Enterobacterales	family_Enterobacteriaceae	genus_Escherichia	62.376	49.4565	circular	conjugative
NZ_CP010316.1	0	pAPEC-O78-ColV	GCA_000819645.1	Escherichia coli	789	phylum_Pseudomonadota	class_Gammaproteobacteria	order_Enterobacterales	family_Enterobacteriaceae	genus_Escherichia	144.859	50.4318	linear	conjugative
NZ_CP010345.1	0	pECC-1470_100	GCA_000831565.1	Escherichia coli ECC-1470	ECC-1470	phylum_Pseudomonadota	class_Gammaproteobacteria	order_Enterobacterales	family_Enterobacteriaceae	genus_Escherichia	100.061	48.2416	circular	conjugative
NZ_CP010372.1	0	p6409-151.583kb	GCA_000814145.2	Escherichia coli	6409	phylum_Pseudomonadota	class_Gammaproteobacteria	order_Enterobacterales	family_Enterobacteriaceae	genus_Escherichia	151.583	51.9405	circular	conjugative
NZ_CP010882.1	0	pMNCRE44_6	GCA_000931565.1	Escherichia coli	MNCRE44	phylum_Pseudomonadota	class_Gammaproteobacteria	order_Enterobacterales	family_Enterobacteriaceae	genus_Escherichia	122.966	51.2654	circular	conjugative
NZ_CP011019.1	0	unnamed	GCA_000971615.1	Escherichia coli	CI5	phylum_Pseudomonadota	class_Gammaproteobacteria	order_Enterobacterales	family_Enterobacteriaceae	genus_Escherichia	207.265	47.3129	circular	conjugative
NZ_CP011064.1	0	pSJ_94	GCA_001610755.1	Escherichia coli str. Sanji	Sanji	phylum_Pseudomonadota	class_Gammaproteobacteria	order_Enterobacterales	family_Enterobacteriaceae	genus_Escherichia	94.712	51.5732	circular	conjugative
NZ_CP011065.1	0	pSJ_82	GCA_001610755.1	Escherichia coli str. Sanji	Sanji	phylum_Pseudomonadota	class_Gammaproteobacteria	order_Enterobacterales	family_Enterobacteriaceae	genus_Escherichia	82.288	50.5007	circular	conjugative
NZ_CP011135.1	0	pVR50A	GCA_000968515.1	Escherichia coli VR50	VR50	phylum_Pseudomonadota	class_Gammaproteobacteria	order_Enterobacterales	family_Enterobacteriaceae	genus_Escherichia	70.533	52.3301	circular	conjugative
NZ_CP011136.1	0	pVR50B	GCA_000968515.1	Escherichia coli VR50	VR50	phylum_Pseudomonadota	class_Gammaproteobacteria	order_Enterobacterales	family_Enterobacteriaceae	genus_Escherichia	97.864	49.5269	circular	conjugative
NZ_CP011417.1	0	pCFSAN029787_01	GCA_001007915.1	Escherichia coli	CFSAN029787	phylum_Pseudomonadota	class_Gammaproteobacteria	order_Enterobacterales	family_Enterobacteriaceae	genus_Escherichia	293.826	46.6153	circular	conjugative
NZ_CP011418.1	0	pCFSAN029787_02	GCA_001007915.1	Escherichia coli	CFSAN029787	phylum_Pseudomonadota	class_Gammaproteobacteria	order_Enterobacterales	family_Enterobacteriaceae	genus_Escherichia	47.606	51.8485	circular	conjugative
NZ_CP011916.1	0	pPSUO2	GCA_002215095.1	Escherichia coli	PSUO2	phylum_Pseudomonadota	class_Gammaproteobacteria	order_Enterobacterales	family_Enterobacteriaceae	genus_Escherichia	110.961	50.0401	circular	conjugative
NZ_CP012139.1	0	981p2	GCA_001580175.1	Shigella flexneri 2a	981	phylum_Pseudomonadota	class_Gammaproteobacteria	order_Enterobacterales	family_Enterobacteriaceae	genus_Shigella	86.407	51.9541	circular	conjugative
NZ_CP012377.1	0	pGE3	GCA_003570765.1	Escherichia coli	GE3	phylum_Pseudomonadota	class_Gammaproteobacteria	order_Enterobacterales	family_Enterobacteriaceae	genus_Escherichia	125.121	50.5838	circular	conjugative
NZ_CP012498.1	0	pCFSAN004178P_02	GCA_001677475.2	Escherichia coli	06-00048	phylum_Pseudomonadota	class_Gammaproteobacteria	order_Enterobacterales	family_Enterobacteriaceae	genus_Escherichia	213.847	45.8155	circular	conjugative
NZ_CP012499.1	0	pCFSAN004181P	GCA_001678965.1	Escherichia coli	GB089	phylum_Pseudomonadota	class_Gammaproteobacteria	order_Enterobacterales	family_Enterobacteriaceae	genus_Escherichia	223.952	46.2608	circular	conjugative
NZ_CP012500.1	0	pCFSAN004180G	GCA_001677495.1	Escherichia coli	09-00049	phylum_Pseudomonadota	class_Gammaproteobacteria	order_Enterobacterales	family_Enterobacteriaceae	genus_Escherichia	225.292	46.2893	circular	conjugative
NZ_CP012501.1	0	pCFSAN004179G	GCA_001677515.1	Escherichia coli	08-00022	phylum_Pseudomonadota	class_Gammaproteobacteria	order_Enterobacterales	family_Enterobacteriaceae	genus_Escherichia	242.187	47.0289	circular	conjugative
NZ_CP012626.1	0	pSF-468-1	GCA_001280345.1	Escherichia coli	SF-468	phylum_Pseudomonadota	class_Gammaproteobacteria	order_Enterobacterales	family_Enterobacteriaceae	genus_Escherichia	110.808	51.7246	circular	conjugative
NZ_CP012632.1	0	pSF-173-1	GCA_001280405.1	Escherichia coli	SF-173	phylum_Pseudomonadota	class_Gammaproteobacteria	order_Enterobacterales	family_Enterobacteriaceae	genus_Escherichia	93.074	53.0127	circular	conjugative
NZ_CP012634.1	0	pSF-166-1	GCA_001280385.1	Escherichia coli	SF-166	phylum_Pseudomonadota	class_Gammaproteobacteria	order_Enterobacterales	family_Enterobacteriaceae	genus_Escherichia	114.221	51.0169	circular	conjugative
NZ_CP012636.1	0	pSF-088-1	GCA_001280325.1	Escherichia coli	SF-088	phylum_Pseudomonadota	class_Gammaproteobacteria	order_Enterobacterales	family_Enterobacteriaceae	genus_Escherichia	149.683	51.0566	circular	conjugative
NZ_CP012683.1	0	p33673_IncF	GCA_001293505.1	Salmonella enterica subsp. enterica serovar Typhimurium	33676	phylum_Pseudomonadota	class_Gammaproteobacteria	order_Enterobacterales	family_Enterobacteriaceae	genus_Salmonella	112.639	50.4408	circular	conjugative
NZ_CP012928.1	0	p12-4374_62	GCA_001441225.1	Salmonella enterica subsp. enterica serovar Heidelberg	27364	phylum_Pseudomonadota	class_Gammaproteobacteria	order_Enterobacterales	family_Enterobacteriaceae	genus_Salmonella	62.92	51.7276	circular	conjugative
NZ_CP013026.1	0	unnamed2	GCA_001420955.1	Escherichia coli	2009C-3133	phylum_Pseudomonadota	class_Gammaproteobacteria	order_Enterobacterales	family_Enterobacteriaceae	genus_Escherichia	63.8	52.1066	circular	conjugative
NZ_CP013027.1	0	unnamed3	GCA_001420955.1	Escherichia coli	2009C-3133	phylum_Pseudomonadota	class_Gammaproteobacteria	order_Enterobacterales	family_Enterobacteriaceae	genus_Escherichia	174.564	49.5022	circular	conjugative
NZ_CP013192.1	0	pFORC31.2	GCA_001750845.1	Escherichia coli	FORC_031	phylum_Pseudomonadota	class_Gammaproteobacteria	order_Enterobacterales	family_Enterobacteriaceae	genus_Escherichia	57.478	47.4964	circular	non-mobilizable
NZ_CP013657.1	0	unnamed	GCA_001469815.1	Escherichia coli	uk_P46212	phylum_Pseudomonadota	class_Gammaproteobacteria	order_Enterobacterales	family_Enterobacteriaceae	genus_Escherichia	143.748	52.7541	circular	conjugative
NZ_CP013832.1	0	pCD306	GCA_001513615.1	Escherichia coli	CD306	phylum_Pseudomonadota	class_Gammaproteobacteria	order_Enterobacterales	family_Enterobacteriaceae	genus_Escherichia	145.221	52.8746	circular	conjugative
NZ_CP013833.1	0	pJJ2434_1	GCA_001513635.1	Escherichia coli	JJ2434	phylum_Pseudomonadota	class_Gammaproteobacteria	order_Enterobacterales	family_Enterobacteriaceae	genus_Escherichia	126.302	52.5645	circular	conjugative
NZ_CP013834.1	0	pJJ2434_2	GCA_001513635.1	Escherichia coli	JJ2434	phylum_Pseudomonadota	class_Gammaproteobacteria	order_Enterobacterales	family_Enterobacteriaceae	genus_Escherichia	62.183	50.7341	circular	conjugative
NZ_CP014110.1	0	unnamed1	GCA_002944935.1	Escherichia coli	FDAARGOS_144	phylum_Pseudomonadota	class_Gammaproteobacteria	order_Enterobacterales	family_Enterobacteriaceae	genus_Escherichia	115.764	51.0832	circular	conjugative
NZ_CP014112.1	0	unnamed2	GCA_002944935.1	Escherichia coli	FDAARGOS_144	phylum_Pseudomonadota	class_Gammaproteobacteria	order_Enterobacterales	family_Enterobacteriaceae	genus_Escherichia	69.183	50.9504	circular	conjugative
NZ_CP014271.1	0	F128-(DHB4)	GCA_001559655.1	Escherichia coli K-12	K-12 DHB4	phylum_Pseudomonadota	class_Gammaproteobacteria	order_Enterobacterales	family_Enterobacteriaceae	genus_Escherichia	232.954	50.425	circular	conjugative
NZ_CP014273.1	0	F128-(C3026)	GCA_001559675.1	Escherichia coli K-12	K-12 C3026	phylum_Pseudomonadota	class_Gammaproteobacteria	order_Enterobacterales	family_Enterobacteriaceae	genus_Escherichia	213.924	49.8051	circular	conjugative
NZ_CP014320.1	0	pJJ1887-5	GCA_001593565.1	Escherichia coli JJ1887	JJ1887	phylum_Pseudomonadota	class_Gammaproteobacteria	order_Enterobacterales	family_Enterobacteriaceae	genus_Escherichia	130.603	50.8158	circular	conjugative
NZ_CP014321.1	0	pJJ1887-4	GCA_001593565.1	Escherichia coli JJ1887	JJ1887	phylum_Pseudomonadota	class_Gammaproteobacteria	order_Enterobacterales	family_Enterobacteriaceae	genus_Escherichia	107.507	52.0189	circular	conjugative
NZ_CP014489.1	0	pG749_1	GCA_001566635.1	Escherichia coli	G749	phylum_Pseudomonadota	class_Gammaproteobacteria	order_Enterobacterales	family_Enterobacteriaceae	genus_Escherichia	149.732	51.0839	circular	conjugative
NZ_CP014496.1	0	pSaT040	GCA_001566615.1	Escherichia coli	SaT040	phylum_Pseudomonadota	class_Gammaproteobacteria	order_Enterobacterales	family_Enterobacteriaceae	genus_Escherichia	114.223	51.0204	circular	conjugative
NZ_CP014498.1	0	pZH193	GCA_001566675.1	Escherichia coli	ZH193	phylum_Pseudomonadota	class_Gammaproteobacteria	order_Enterobacterales	family_Enterobacteriaceae	genus_Escherichia	209.768	53.4562	circular	conjugative
NZ_CP014523.1	0	pZH063_1	GCA_001577325.1	Escherichia coli	ZH063	phylum_Pseudomonadota	class_Gammaproteobacteria	order_Enterobacterales	family_Enterobacteriaceae	genus_Escherichia	114.223	51.0195	circular	conjugative
NZ_CP014668.1	0	pECO-bc6	GCA_001675145.1	Escherichia coli	ECONIH2	phylum_Pseudomonadota	class_Gammaproteobacteria	order_Enterobacterales	family_Enterobacteriaceae	genus_Escherichia	101.201	51.4451	circular	conjugative
NZ_CP015070.1	0	pEC743_1	GCA_001618325.1	Escherichia coli	Ecol_743	phylum_Pseudomonadota	class_Gammaproteobacteria	order_Enterobacterales	family_Enterobacteriaceae	genus_Escherichia	111.851	50.8668	circular	conjugative
NZ_CP015072.1	0	pEC743_3	GCA_001618325.1	Escherichia coli	Ecol_743	phylum_Pseudomonadota	class_Gammaproteobacteria	order_Enterobacterales	family_Enterobacteriaceae	genus_Escherichia	65.196	51.3375	circular	conjugative
NZ_CP015077.1	0	pEC448_1	GCA_001618365.1	Escherichia coli	Ecol_448	phylum_Pseudomonadota	class_Gammaproteobacteria	order_Enterobacterales	family_Enterobacteriaceae	genus_Escherichia	133.735	52.7311	circular	conjugative
NZ_CP015086.1	0	unnamed	GCA_001874485.1	Escherichia coli O25b:H4	O25b:H4	phylum_Pseudomonadota	class_Gammaproteobacteria	order_Enterobacterales	family_Enterobacteriaceae	genus_Escherichia	130.92	52.5962	circular	conjugative
NZ_CP015131.1	0	pKPN-7c3	GCA_001663455.1	Klebsiella pneumoniae	Kpn555	phylum_Pseudomonadota	class_Gammaproteobacteria	order_Enterobacterales	family_Enterobacteriaceae	genus_Klebsiella	142.858	52.4521	circular	conjugative
NZ_CP015140.1	0	pEC732_2	GCA_001617565.1	Escherichia coli	Ecol_732	phylum_Pseudomonadota	class_Gammaproteobacteria	order_Enterobacterales	family_Enterobacteriaceae	genus_Escherichia	129.154	52.5419	circular	conjugative
NZ_CP015160.1	0	pECO-fce	GCA_001663475.1	Escherichia coli	Eco889	phylum_Pseudomonadota	class_Gammaproteobacteria	order_Enterobacterales	family_Enterobacteriaceae	genus_Escherichia	212.18	51.4879	circular	conjugative
NZ_CP015239.1	0	unnamed1	GCA_001644725.1	Escherichia coli	2011C-3911	phylum_Pseudomonadota	class_Gammaproteobacteria	order_Enterobacterales	family_Enterobacteriaceae	genus_Escherichia	125.977	50.3187	circular	conjugative
NZ_CP015388.1	0	pNY9_3	GCA_001952895.1	Klebsiella pneumoniae	NY9	phylum_Pseudomonadota	class_Gammaproteobacteria	order_Enterobacterales	family_Enterobacteriaceae	genus_Klebsiella	89.067	52.5458	circular	conjugative
NZ_CP015503.1	0	unnamed 3	GCA_001644765.1	Klebsiella pneumoniae	SKGH01	phylum_Pseudomonadota	class_Gammaproteobacteria	order_Enterobacterales	family_Enterobacteriaceae	genus_Klebsiella	84.941	52.7496	circular	conjugative
NZ_CP015836.1	0	pMS6198B	GCA_001721525.1	Escherichia coli	MS6198	phylum_Pseudomonadota	class_Gammaproteobacteria	order_Enterobacterales	family_Enterobacteriaceae	genus_Escherichia	136.327	50.0803	circular	conjugative
NZ_CP015914.1	0	pSLy2	GCA_001679985.1	Escherichia coli	210205630	phylum_Pseudomonadota	class_Gammaproteobacteria	order_Enterobacterales	family_Enterobacteriaceae	genus_Escherichia	129.035	51.0536	circular	conjugative
NZ_CP016389.1	0	pESBL931	GCA_001729225.1	Salmonella enterica subsp. enterica serovar Typhimurium	ST931R	phylum_Pseudomonadota	class_Gammaproteobacteria	order_Enterobacterales	family_Enterobacteriaceae	genus_Salmonella	68.117	51.6743	circular	conjugative
NZ_CP016498.1	0	unnamed1	GCA_001693315.1	Escherichia coli	UPEC 26-1	phylum_Pseudomonadota	class_Gammaproteobacteria	order_Enterobacterales	family_Enterobacteriaceae	genus_Escherichia	151.033	51.555	circular	conjugative
NZ_CP017086.1	0	pT18	GCA_002310895.1	Proteus mirabilis	T18	phylum_Pseudomonadota	class_Gammaproteobacteria	order_Enterobacterales	family_Morganellaceae	genus_Proteus	59.035	53.7156	circular	mobilizable
NZ_CP017221.1	0	pFAM21845_1	GCA_002077195.1	Escherichia coli	FAM21845	phylum_Pseudomonadota	class_Gammaproteobacteria	order_Enterobacterales	family_Enterobacteriaceae	genus_Escherichia	147.225	51.7242	circular	conjugative
NZ_CP017287.1	0	pKPGJ-3c	GCA_001989535.1	Klebsiella variicola	GJ3	phylum_Pseudomonadota	class_Gammaproteobacteria	order_Enterobacterales	family_Enterobacteriaceae	genus_Klebsiella	73.385	53.9715	circular	mobilizable
NZ_CP017633.1	0	pSLK172-2	GCA_001936315.1	Escherichia coli	SLK172	phylum_Pseudomonadota	class_Gammaproteobacteria	order_Enterobacterales	family_Enterobacteriaceae	genus_Escherichia	120.528	52.7238	circular	conjugative
NZ_CP017721.1	0	pCFSAN017963_01	GCA_002196535.1	Salmonella enterica subsp. enterica serovar Minnesota	CFSAN017963	phylum_Pseudomonadota	class_Gammaproteobacteria	order_Enterobacterales	family_Enterobacteriaceae	genus_Salmonella	280.421	52.1691	circular	conjugative
NZ_CP017726.1	0	pSARB26_03	GCA_000487935.2	Salmonella enterica subsp. enterica serovar Stanleyville str. CFSAN000624	SGSC 2518	phylum_Pseudomonadota	class_Gammaproteobacteria	order_Enterobacterales	family_Enterobacteriaceae	genus_Salmonella	58.302	52.0703	circular	conjugative
NZ_CP017852.1	0	pKPGJ-2c	GCA_001989515.1	Klebsiella variicola	GJ2	phylum_Pseudomonadota	class_Gammaproteobacteria	order_Enterobacterales	family_Enterobacteriaceae	genus_Klebsiella	66.447	54.1273	circular	mobilizable
NZ_CP018113.1	0	pMRSN346595_62.2	GCA_001886755.1	Escherichia coli	MRSN346595	phylum_Pseudomonadota	class_Gammaproteobacteria	order_Enterobacterales	family_Enterobacteriaceae	genus_Escherichia	62.157	52.2516	circular	conjugative
NZ_CP018119.1	0	pMRSN346638_61.1	GCA_001886555.1	Escherichia coli	MRSN346638	phylum_Pseudomonadota	class_Gammaproteobacteria	order_Enterobacterales	family_Enterobacteriaceae	genus_Escherichia	61.085	52.4368	circular	conjugative
NZ_CP018125.1	0	pMRSN346355_61.1	GCA_001886575.1	Escherichia coli	MRSN346355	phylum_Pseudomonadota	class_Gammaproteobacteria	order_Enterobacterales	family_Enterobacteriaceae	genus_Escherichia	61.085	52.4368	circular	conjugative
NZ_CP018343.1	0	pKp_Goe_414-6	GCA_001902335.1	Klebsiella pneumoniae	Kp_Goe_154414	phylum_Pseudomonadota	class_Gammaproteobacteria	order_Enterobacterales	family_Enterobacteriaceae	genus_Klebsiella	57.266	52.1199	circular	mobilizable
NZ_CP018455.1	0	unnamed	GCA_001902475.1	Klebsiella pneumoniae	SWU01	phylum_Pseudomonadota	class_Gammaproteobacteria	order_Enterobacterales	family_Enterobacteriaceae	genus_Klebsiella	162.552	53.6345	circular	conjugative
NZ_CP018643.1	0	pSE74-1357	GCA_002760955.1	Salmonella enterica subsp. enterica serovar Enteritidis	74-1357	phylum_Pseudomonadota	class_Gammaproteobacteria	order_Enterobacterales	family_Enterobacteriaceae	genus_Salmonella	118.824	52.4162	circular	conjugative
NZ_CP018947.1	0	pEC224_1	GCA_002011945.1	Escherichia coli	Ecol_224	phylum_Pseudomonadota	class_Gammaproteobacteria	order_Enterobacterales	family_Enterobacteriaceae	genus_Escherichia	143.972	51.1051	circular	non-mobilizable
NZ_CP018952.1	0	pEC276_1	GCA_002011965.1	Escherichia coli	Ecol_276	phylum_Pseudomonadota	class_Gammaproteobacteria	order_Enterobacterales	family_Enterobacteriaceae	genus_Escherichia	132.345	50.8769	circular	conjugative
NZ_CP018954.1	0	pEC316_3	GCA_002011985.1	Escherichia coli	Ecol_316	phylum_Pseudomonadota	class_Gammaproteobacteria	order_Enterobacterales	family_Enterobacteriaceae	genus_Escherichia	97.654	53.5503	circular	conjugative
NZ_CP018964.1	0	pEC517_1	GCA_002012005.1	Escherichia coli	Ecol_517	phylum_Pseudomonadota	class_Gammaproteobacteria	order_Enterobacterales	family_Enterobacteriaceae	genus_Escherichia	118.495	52.1347	circular	mobilizable
NZ_CP018969.1	0	pEC542_1	GCA_002012025.1	Escherichia coli	Ecol_542	phylum_Pseudomonadota	class_Gammaproteobacteria	order_Enterobacterales	family_Enterobacteriaceae	genus_Escherichia	82.364	50.6933	circular	mobilizable
NZ_CP018973.1	0	pEC545_3	GCA_002012045.1	Escherichia coli	Ecol_545	phylum_Pseudomonadota	class_Gammaproteobacteria	order_Enterobacterales	family_Enterobacteriaceae	genus_Escherichia	70.152	52.2893	circular	conjugative
NZ_CP018978.1	0	pEC656_1	GCA_002012065.1	Escherichia coli	Ecol_656	phylum_Pseudomonadota	class_Gammaproteobacteria	order_Enterobacterales	family_Enterobacteriaceae	genus_Escherichia	117.844	52.7596	circular	conjugative
NZ_CP018982.1	0	pEC867_1	GCA_002012205.1	Escherichia coli	Ecol_867	phylum_Pseudomonadota	class_Gammaproteobacteria	order_Enterobacterales	family_Enterobacteriaceae	genus_Escherichia	100.168	51.7241	circular	conjugative
NZ_CP018990.1	0	pECAZ146_1	GCA_002012085.1	Escherichia coli	Ecol_AZ146	phylum_Pseudomonadota	class_Gammaproteobacteria	order_Enterobacterales	family_Enterobacteriaceae	genus_Escherichia	150.994	52.7061	circular	conjugative
NZ_CP018994.1	0	pECAZ147_1	GCA_002012105.1	Escherichia coli	Ecol_AZ147	phylum_Pseudomonadota	class_Gammaproteobacteria	order_Enterobacterales	family_Enterobacteriaceae	genus_Escherichia	154.853	51.5973	circular	conjugative
NZ_CP018998.1	0	pECAZ153_2	GCA_002012245.1	Escherichia coli	Ecol_AZ153	phylum_Pseudomonadota	class_Gammaproteobacteria	order_Enterobacterales	family_Enterobacteriaceae	genus_Escherichia	99.006	52.3736	circular	mobilizable
NZ_CP019001.1	0	pECAZ155_KPC	GCA_002012125.1	Escherichia coli	Ecol_AZ155	phylum_Pseudomonadota	class_Gammaproteobacteria	order_Enterobacterales	family_Enterobacteriaceae	genus_Escherichia	272.202	52.3784	circular	conjugative
NZ_CP019007.1	0	pECAZ159_1	GCA_002012145.1	Escherichia coli	Ecol_AZ159	phylum_Pseudomonadota	class_Gammaproteobacteria	order_Enterobacterales	family_Enterobacteriaceae	genus_Escherichia	128.248	49.7598	circular	conjugative
NZ_CP019009.1	0	pECAZ161_3	GCA_002012265.1	Escherichia coli	Ecol_AZ161	phylum_Pseudomonadota	class_Gammaproteobacteria	order_Enterobacterales	family_Enterobacteriaceae	genus_Escherichia	130.905	52.1294	circular	conjugative
NZ_CP019014.1	0	pECAZ162_KPC	GCA_002012165.1	Escherichia coli	Ecol_AZ162	phylum_Pseudomonadota	class_Gammaproteobacteria	order_Enterobacterales	family_Enterobacteriaceae	genus_Escherichia	142.829	53.4268	circular	conjugative
NZ_CP019018.1	0	pEC244_2	GCA_002012305.1	Escherichia coli	Ecol_244	phylum_Pseudomonadota	class_Gammaproteobacteria	order_Enterobacterales	family_Enterobacteriaceae	genus_Escherichia	158.911	49.7304	circular	conjugative
NZ_CP019028.1	0	pEC881_1	GCA_002012225.1	Escherichia coli	Ecol_881	phylum_Pseudomonadota	class_Gammaproteobacteria	order_Enterobacterales	family_Enterobacteriaceae	genus_Escherichia	147.346	51.0947	circular	conjugative
NZ_CP019055.1	0	p1540-4	GCA_002860085.1	Escherichia coli	CRE1540	phylum_Pseudomonadota	class_Gammaproteobacteria	order_Enterobacterales	family_Enterobacteriaceae	genus_Escherichia	184.166	49.1415	circular	conjugative
NZ_CP019076.1	0	p1493-5	GCA_002860105.1	Escherichia coli	CRE1493	phylum_Pseudomonadota	class_Gammaproteobacteria	order_Enterobacterales	family_Enterobacteriaceae	genus_Escherichia	127.772	52.8731	circular	conjugative
NZ_CP019190.1	0	pATCCBAA1673_01	GCA_000493295.2	Salmonella enterica subsp. enterica serovar Poona str. ATCC BAA-1673	ATCC BAA-1673	phylum_Pseudomonadota	class_Gammaproteobacteria	order_Enterobacterales	family_Enterobacteriaceae	genus_Salmonella	186.451	53.2714	circular	conjugative
NZ_CP019244.1	0	pCombat2C1-1	GCA_002951675.1	Escherichia coli	Combat2C1	phylum_Pseudomonadota	class_Gammaproteobacteria	order_Enterobacterales	family_Enterobacteriaceae	genus_Escherichia	71.43	52.5395	circular	conjugative
NZ_CP019247.1	0	pCombat13F7-2	GCA_002951695.1	Escherichia coli	Combat13F7	phylum_Pseudomonadota	class_Gammaproteobacteria	order_Enterobacterales	family_Enterobacteriaceae	genus_Escherichia	151.049	50.9411	circular	conjugative
NZ_CP019251.1	0	p13KWH46-1	GCA_002951715.1	Escherichia coli	13KWH46	phylum_Pseudomonadota	class_Gammaproteobacteria	order_Enterobacterales	family_Enterobacteriaceae	genus_Escherichia	162.357	50.4573	circular	conjugative
NZ_CP019261.1	0	p13C1065T-2	GCA_002951775.1	Escherichia coli	13C1065T	phylum_Pseudomonadota	class_Gammaproteobacteria	order_Enterobacterales	family_Enterobacteriaceae	genus_Escherichia	138.61	51.9659	circular	conjugative
NZ_CP019268.1	0	p13C1079T-1	GCA_002951795.1	Escherichia coli	13C1079T	phylum_Pseudomonadota	class_Gammaproteobacteria	order_Enterobacterales	family_Enterobacteriaceae	genus_Escherichia	125.272	48.88	circular	conjugative
NZ_CP019272.1	0	p13P460A-1	GCA_002968935.1	Escherichia coli	13P460A	phylum_Pseudomonadota	class_Gammaproteobacteria	order_Enterobacterales	family_Enterobacteriaceae	genus_Escherichia	129.452	52.2487	circular	conjugative
NZ_CP019276.1	0	p13P477T-3	GCA_002951655.1	Escherichia coli	13P477T	phylum_Pseudomonadota	class_Gammaproteobacteria	order_Enterobacterales	family_Enterobacteriaceae	genus_Escherichia	91.701	52.5447	circular	conjugative
NZ_CP019282.1	0	p13P484A-2	GCA_002951735.1	Escherichia coli	13P484A	phylum_Pseudomonadota	class_Gammaproteobacteria	order_Enterobacterales	family_Enterobacteriaceae	genus_Escherichia	149.52	51.2273	circular	conjugative
NZ_CP019357.1	0	pXH990_2	GCA_001971765.1	Escherichia coli	XH990	phylum_Pseudomonadota	class_Gammaproteobacteria	order_Enterobacterales	family_Enterobacteriaceae	genus_Escherichia	67.403	51.201	circular	conjugative
NZ_CP019444.1	0	unnamed2	GCA_001989635.1	Salmonella enterica subsp. enterica serovar Typhimurium	81741	phylum_Pseudomonadota	class_Gammaproteobacteria	order_Enterobacterales	family_Enterobacteriaceae	genus_Salmonella	84.565	53.1366	circular	conjugative
NZ_CP019456.1	0	pFHI_NMBU_03_1	GCA_002951855.1	Escherichia coli	FHI_NMBU_03	phylum_Pseudomonadota	class_Gammaproteobacteria	order_Enterobacterales	family_Enterobacteriaceae	genus_Escherichia	159.821	48.8459	circular	conjugative
NZ_CP019561.1	0	pMRGN1031	GCA_002163935.1	Escherichia coli	KSC1031	phylum_Pseudomonadota	class_Gammaproteobacteria	order_Enterobacterales	family_Enterobacteriaceae	genus_Escherichia	148.529	51.5818	circular	conjugative
NZ_CP019909.1	0	unnamed3	GCA_002009315.1	Escherichia coli	MDR_56	phylum_Pseudomonadota	class_Gammaproteobacteria	order_Enterobacterales	family_Enterobacteriaceae	genus_Escherichia	85.009	50.2359	circular	conjugative
NZ_CP019910.1	0	unnamed4	GCA_002009315.1	Escherichia coli	MDR_56	phylum_Pseudomonadota	class_Gammaproteobacteria	order_Enterobacterales	family_Enterobacteriaceae	genus_Escherichia	68.786	52.643	circular	conjugative
NZ_CP019954.1	0	unnamed1	GCA_003586045.1	Escherichia coli M8	M8	phylum_Pseudomonadota	class_Gammaproteobacteria	order_Enterobacterales	family_Enterobacteriaceae	genus_Escherichia	160.021	49.2129	circular	conjugative
NZ_CP020057.1	0	unitig_3	GCA_002056145.1	Escherichia coli	AR_0069	phylum_Pseudomonadota	class_Gammaproteobacteria	order_Enterobacterales	family_Enterobacteriaceae	genus_Escherichia	31.196	52.6542	circular	non-mobilizable
NZ_CP020117.1	0	unitig_5	GCA_002056635.1	Escherichia coli	AR_0104	phylum_Pseudomonadota	class_Gammaproteobacteria	order_Enterobacterales	family_Enterobacteriaceae	genus_Escherichia	107.21	52.3197	circular	conjugative
NZ_CP020340.1	0	unnamed1	GCA_002240095.1	Shigella flexneri 4c	702	phylum_Pseudomonadota	class_Gammaproteobacteria	order_Enterobacterales	family_Enterobacteriaceae	genus_Shigella	73.096	51.7279	circular	conjugative
NZ_CP020496.1	0	unnamed1	GCA_004564175.1	Escherichia coli	103	phylum_Pseudomonadota	class_Gammaproteobacteria	order_Enterobacterales	family_Enterobacteriaceae	genus_Escherichia	120.668	50.5726	circular	conjugative
NZ_CP020510.1	0	unnamed1	GCA_003031735.1	Escherichia coli	165	phylum_Pseudomonadota	class_Gammaproteobacteria	order_Enterobacterales	family_Enterobacteriaceae	genus_Escherichia	118.182	52.9928	circular	conjugative
NZ_CP020515.1	0	unnamed	GCA_003031775.1	Escherichia coli	219	phylum_Pseudomonadota	class_Gammaproteobacteria	order_Enterobacterales	family_Enterobacteriaceae	genus_Escherichia	158.757	51.6916	circular	conjugative
NZ_CP020517.1	0	unnamed3	GCA_003031795.1	Escherichia coli	222	phylum_Pseudomonadota	class_Gammaproteobacteria	order_Enterobacterales	family_Enterobacteriaceae	genus_Escherichia	109.864	51.8741	circular	conjugative
NZ_CP020519.1	0	unnamed1	GCA_003031795.1	Escherichia coli	222	phylum_Pseudomonadota	class_Gammaproteobacteria	order_Enterobacterales	family_Enterobacteriaceae	genus_Escherichia	120.667	50.5714	circular	conjugative
NZ_CP020546.1	0	pZJ3920-1	GCA_003076395.1	Escherichia coli	ZJ3920	phylum_Pseudomonadota	class_Gammaproteobacteria	order_Enterobacterales	family_Enterobacteriaceae	genus_Escherichia	133.639	49.386	circular	conjugative
NZ_CP020934.1	0	unnamed1	GCA_002116715.2	Escherichia coli	HB-Coli0	phylum_Pseudomonadota	class_Gammaproteobacteria	order_Enterobacterales	family_Enterobacteriaceae	genus_Escherichia	151.137	51.139	circular	conjugative
NZ_CP021087.1	0	p13P460A-2	GCA_002968935.1	Escherichia coli	13P460A	phylum_Pseudomonadota	class_Gammaproteobacteria	order_Enterobacterales	family_Enterobacteriaceae	genus_Escherichia	169.505	49.5047	circular	conjugative
NZ_CP021180.1	0	pEC-81009	GCA_002157245.1	Escherichia coli	81009	phylum_Pseudomonadota	class_Gammaproteobacteria	order_Enterobacterales	family_Enterobacteriaceae	genus_Escherichia	135.72	51.8715	circular	conjugative
NZ_CP021203.1	0	p1002-1	GCA_002142675.1	Escherichia coli	Z1002	phylum_Pseudomonadota	class_Gammaproteobacteria	order_Enterobacterales	family_Enterobacteriaceae	genus_Escherichia	183.508	49.9613	circular	conjugative
NZ_CP021204.1	0	p1002-4	GCA_002142675.1	Escherichia coli	Z1002	phylum_Pseudomonadota	class_Gammaproteobacteria	order_Enterobacterales	family_Enterobacteriaceae	genus_Escherichia	92.438	50.3007	circular	conjugative
NZ_CP021210.1	0	p2474-NDM1	GCA_002142715.1	Escherichia coli	strain Z247	phylum_Pseudomonadota	class_Gammaproteobacteria	order_Enterobacterales	family_Enterobacteriaceae	genus_Escherichia	75.553	50.7776	circular	conjugative
NZ_CP021289.1	0	pPA45B	GCA_002285755.1	Escherichia coli	PA45B	phylum_Pseudomonadota	class_Gammaproteobacteria	order_Enterobacterales	family_Enterobacteriaceae	genus_Escherichia	147.172	51.6206	circular	conjugative
NZ_CP021337.1	0	p95JB1B	GCA_002156825.1	Escherichia coli	95JB1	phylum_Pseudomonadota	class_Gammaproteobacteria	order_Enterobacterales	family_Enterobacteriaceae	genus_Escherichia	83.138	50.3212	circular	conjugative
NZ_CP021341.1	0	p95NR1B	GCA_002156845.1	Escherichia coli	95NR1	phylum_Pseudomonadota	class_Gammaproteobacteria	order_Enterobacterales	family_Enterobacteriaceae	genus_Escherichia	81.853	50.2682	circular	conjugative
NZ_CP021536.1	0	unitig_2	GCA_002180095.1	Escherichia coli	AR_0119	phylum_Pseudomonadota	class_Gammaproteobacteria	order_Enterobacterales	family_Enterobacteriaceae	genus_Escherichia	244.955	51.4331	circular	conjugative
NZ_CP021684.1	0	tig00008015	GCA_002180135.1	Escherichia coli	AR_0162	phylum_Pseudomonadota	class_Gammaproteobacteria	order_Enterobacterales	family_Enterobacteriaceae	genus_Escherichia	84.929	52.0694	circular	conjugative
NZ_CP021690.1	0	tig00007555j7554	GCA_002180195.1	Escherichia coli	AR_0058	phylum_Pseudomonadota	class_Gammaproteobacteria	order_Enterobacterales	family_Enterobacteriaceae	genus_Escherichia	163.045	51.0558	circular	conjugative
NZ_CP021711.1	0	tig00000856	GCA_002180315.1	Klebsiella pneumoniae	AR_0143	phylum_Pseudomonadota	class_Gammaproteobacteria	order_Enterobacterales	family_Enterobacteriaceae	genus_Klebsiella	78.638	51.765	circular	conjugative
NZ_CP021728.1	0	pCombat11I9-2	GCA_002952095.1	Escherichia coli	Combat11I9	phylum_Pseudomonadota	class_Gammaproteobacteria	order_Enterobacterales	family_Enterobacteriaceae	genus_Escherichia	169.487	50.1743	circular	conjugative
NZ_CP021733.1	0	unitig_1	GCA_002192275.1	Escherichia coli	AR_0114	phylum_Pseudomonadota	class_Gammaproteobacteria	order_Enterobacterales	family_Enterobacteriaceae	genus_Escherichia	114.267	51.6588	circular	conjugative
NZ_CP021737.1	0	tig00000255	GCA_002192295.1	Escherichia coli	AR_0150	phylum_Pseudomonadota	class_Gammaproteobacteria	order_Enterobacterales	family_Enterobacteriaceae	genus_Escherichia	117.703	52.98	circular	conjugative
NZ_CP021843.1	0	pEC974-3	GCA_002196475.1	Escherichia coli	EC974	phylum_Pseudomonadota	class_Gammaproteobacteria	order_Enterobacterales	family_Enterobacteriaceae	genus_Escherichia	78.672	51.2978	circular	conjugative
NZ_CP021847.1	0	pEC1515-3	GCA_002196495.1	Escherichia coli	EC1515	phylum_Pseudomonadota	class_Gammaproteobacteria	order_Enterobacterales	family_Enterobacteriaceae	genus_Escherichia	84.091	51.7261	circular	conjugative
NZ_CP021871.1	0	pH105	GCA_002193095.1	Escherichia coli	H105	phylum_Pseudomonadota	class_Gammaproteobacteria	order_Enterobacterales	family_Enterobacteriaceae	genus_Escherichia	134.899	51.8707	circular	conjugative
NZ_CP021880.1	0	tig00001069_pilon	GCA_002201835.1	Escherichia coli	AR_0137	phylum_Pseudomonadota	class_Gammaproteobacteria	order_Enterobacterales	family_Enterobacteriaceae	genus_Escherichia	169.449	51.6421	circular	conjugative
NZ_CP021937.1	0	unitig_3j3rc_linear	GCA_002202175.1	Escherichia coli	AR_0055	phylum_Pseudomonadota	class_Gammaproteobacteria	order_Enterobacterales	family_Enterobacteriaceae	genus_Escherichia	151.11	54.502	not-set	mobilizable
NZ_CP021938.1	0	unitig_4	GCA_002202175.1	Escherichia coli	AR_0055	phylum_Pseudomonadota	class_Gammaproteobacteria	order_Enterobacterales	family_Enterobacteriaceae	genus_Escherichia	75.318	51.661	circular	conjugative
NZ_CP022166.1	0	pM160133_p2	GCA_002214205.1	Escherichia coli	M160133	phylum_Pseudomonadota	class_Gammaproteobacteria	order_Enterobacterales	family_Enterobacteriaceae	genus_Escherichia	173.624	50.8334	circular	conjugative
NZ_CP022227.3	0	pCTXM15_000200	GCA_002164635.4	Escherichia coli	WCHEC96200	phylum_Pseudomonadota	class_Gammaproteobacteria	order_Enterobacterales	family_Enterobacteriaceae	genus_Escherichia	150.853	51.641	circular	conjugative
NZ_CP022731.1	0	pSA186_2	GCA_003856995.1	Escherichia coli	SA186	phylum_Pseudomonadota	class_Gammaproteobacteria	order_Enterobacterales	family_Enterobacteriaceae	genus_Escherichia	198.748	49.357	circular	conjugative
NZ_CP022732.1	0	pSA186_3	GCA_003856995.1	Escherichia coli	SA186	phylum_Pseudomonadota	class_Gammaproteobacteria	order_Enterobacterales	family_Enterobacteriaceae	genus_Escherichia	113.162	50.6575	circular	conjugative
NZ_CP023145.1	0	pEGY3	GCA_002278115.2	Escherichia coli	CFSAN061770	phylum_Pseudomonadota	class_Gammaproteobacteria	order_Enterobacterales	family_Enterobacteriaceae	genus_Escherichia	87.173	50.9665	circular	conjugative
NZ_CP023164.1	0	pRM10809-3	GCA_009728565.1	Escherichia coli O22:H8	RM10809-3	phylum_Pseudomonadota	class_Gammaproteobacteria	order_Enterobacterales	family_Enterobacteriaceae	genus_Escherichia	122.641	49.4402	circular	conjugative
NZ_CP023351.1	0	unnamed2	GCA_002302335.1	Escherichia coli	ETEC-2264	phylum_Pseudomonadota	class_Gammaproteobacteria	order_Enterobacterales	family_Enterobacteriaceae	genus_Escherichia	77.345	51.8637	circular	conjugative
NZ_CP023354.1	0	p62	GCA_002310655.1	Escherichia coli	746	phylum_Pseudomonadota	class_Gammaproteobacteria	order_Enterobacterales	family_Enterobacteriaceae	genus_Escherichia	62.312	51.9001	circular	conjugative
NZ_CP023355.1	0	p72	GCA_002310655.1	Escherichia coli	746	phylum_Pseudomonadota	class_Gammaproteobacteria	order_Enterobacterales	family_Enterobacteriaceae	genus_Escherichia	72.47	51.4972	circular	conjugative
NZ_CP023358.1	0	p100	GCA_002310575.1	Escherichia coli	317	phylum_Pseudomonadota	class_Gammaproteobacteria	order_Enterobacterales	family_Enterobacteriaceae	genus_Escherichia	100.008	48.6041	circular	conjugative
NZ_CP023361.1	0	p80	GCA_002310555.1	Escherichia coli	1943	phylum_Pseudomonadota	class_Gammaproteobacteria	order_Enterobacterales	family_Enterobacteriaceae	genus_Escherichia	80.602	51.392	circular	conjugative
NZ_CP023363.1	0	134q	GCA_002310595.1	Escherichia coli	144	phylum_Pseudomonadota	class_Gammaproteobacteria	order_Enterobacterales	family_Enterobacteriaceae	genus_Escherichia	134.388	51.9444	circular	conjugative
NZ_CP023367.1	0	p111	GCA_002310695.1	Escherichia coli	1428	phylum_Pseudomonadota	class_Gammaproteobacteria	order_Enterobacterales	family_Enterobacteriaceae	genus_Escherichia	111.523	48.685	circular	conjugative
NZ_CP023369.1	0	p66	GCA_002310695.1	Escherichia coli	1428	phylum_Pseudomonadota	class_Gammaproteobacteria	order_Enterobacterales	family_Enterobacteriaceae	genus_Escherichia	66.332	51.194	circular	conjugative
NZ_CP023372.1	0	p109	GCA_002310735.1	Escherichia coli	1283	phylum_Pseudomonadota	class_Gammaproteobacteria	order_Enterobacterales	family_Enterobacteriaceae	genus_Escherichia	109.207	52.145	circular	conjugative
NZ_CP023378.1	0	p123	GCA_002310675.1	Escherichia coli	127	phylum_Pseudomonadota	class_Gammaproteobacteria	order_Enterobacterales	family_Enterobacteriaceae	genus_Escherichia	123.289	51.0986	circular	conjugative
NZ_CP023384.1	0	p147	GCA_002310715.1	Escherichia coli	1223	phylum_Pseudomonadota	class_Gammaproteobacteria	order_Enterobacterales	family_Enterobacteriaceae	genus_Escherichia	147.369	48.7131	circular	conjugative
NZ_CP023389.1	0	p74	GCA_002310635.1	Escherichia coli	1105	phylum_Pseudomonadota	class_Gammaproteobacteria	order_Enterobacterales	family_Enterobacteriaceae	genus_Escherichia	74.094	51.185	circular	conjugative
NZ_CP023471.1	0	pSalSendai	GCA_003429445.1	Salmonella enterica subsp. enterica	BAA-1672	phylum_Pseudomonadota	class_Gammaproteobacteria	order_Enterobacterales	family_Enterobacteriaceae	genus_Salmonella	81.125	51.3307	circular	conjugative
NZ_CP023725.1	0	unnamed3	GCA_003203435.1	Klebsiella pneumoniae	TVGHCRE225	phylum_Pseudomonadota	class_Gammaproteobacteria	order_Enterobacterales	family_Enterobacteriaceae	genus_Klebsiella	103.454	54.1168	circular	conjugative
NZ_CP023733.1	0	pFORC64.2	GCA_003352425.1	Escherichia coli	FORC 064	phylum_Pseudomonadota	class_Gammaproteobacteria	order_Enterobacterales	family_Enterobacteriaceae	genus_Escherichia	70.107	51.0862	circular	conjugative
NZ_CP023816.1	0	pEcIMT16316	GCA_002587005.1	Escherichia coli	IMT16316	phylum_Pseudomonadota	class_Gammaproteobacteria	order_Enterobacterales	family_Enterobacteriaceae	genus_Escherichia	145.883	51.6702	circular	conjugative
NZ_CP023821.1	0	p7_2.1	GCA_003856675.1	Escherichia coli	45109	phylum_Pseudomonadota	class_Gammaproteobacteria	order_Enterobacterales	family_Enterobacteriaceae	genus_Escherichia	113.737	52.3374	circular	conjugative
NZ_CP023827.1	0	p4_4.1	GCA_003856655.1	Escherichia coli	45020	phylum_Pseudomonadota	class_Gammaproteobacteria	order_Enterobacterales	family_Enterobacteriaceae	genus_Escherichia	125.877	52.3511	circular	conjugative
NZ_CP023828.1	0	p4_4.2	GCA_003856655.1	Escherichia coli	45020	phylum_Pseudomonadota	class_Gammaproteobacteria	order_Enterobacterales	family_Enterobacteriaceae	genus_Escherichia	67.839	52.716	circular	conjugative
NZ_CP023835.1	0	p4_2_1.1	GCA_003856575.1	Escherichia coli	36983	phylum_Pseudomonadota	class_Gammaproteobacteria	order_Enterobacterales	family_Enterobacteriaceae	genus_Escherichia	152.425	51.4856	circular	conjugative
NZ_CP023845.1	0	p4_1_1.1	GCA_003856695.1	Escherichia coli	36982	phylum_Pseudomonadota	class_Gammaproteobacteria	order_Enterobacterales	family_Enterobacteriaceae	genus_Escherichia	181.324	51.9297	circular	conjugative
NZ_CP023850.1	0	p4_0.1	GCA_003856615.1	Escherichia coli	36617	phylum_Pseudomonadota	class_Gammaproteobacteria	order_Enterobacterales	family_Enterobacteriaceae	genus_Escherichia	138.672	53.0309	circular	conjugative
NZ_CP023854.1	0	p2_0.1	GCA_003856635.1	Escherichia coli	36557	phylum_Pseudomonadota	class_Gammaproteobacteria	order_Enterobacterales	family_Enterobacteriaceae	genus_Escherichia	135.053	51.3769	circular	conjugative
NZ_CP023895.1	0	unnamed2	GCA_002589795.1	Escherichia coli	FDAARGOS_433	phylum_Pseudomonadota	class_Gammaproteobacteria	order_Enterobacterales	family_Enterobacteriaceae	genus_Escherichia	91.648	53.2177	circular	conjugative
NZ_CP023903.1	0	unnamed1	GCA_002589795.1	Escherichia coli	FDAARGOS_433	phylum_Pseudomonadota	class_Gammaproteobacteria	order_Enterobacterales	family_Enterobacteriaceae	genus_Escherichia	101.274	52.0854	circular	conjugative
NZ_CP023918.1	0	unnamed	GCA_002591075.1	Klebsiella pneumoniae	FDAARGOS_439	phylum_Pseudomonadota	class_Gammaproteobacteria	order_Enterobacterales	family_Enterobacteriaceae	genus_Klebsiella	106.914	50.955	not-set	conjugative
NZ_CP023942.1	0	unnamed2	GCA_002587165.1	Klebsiella pneumoniae	FDAARGOS_444	phylum_Pseudomonadota	class_Gammaproteobacteria	order_Enterobacterales	family_Enterobacteriaceae	genus_Klebsiella	187.926	53.437	not-set	conjugative
NZ_CP023959.1	0	unnamed1	GCA_002591135.1	Escherichia coli	FDAARGOS_448	phylum_Pseudomonadota	class_Gammaproteobacteria	order_Enterobacterales	family_Enterobacteriaceae	genus_Escherichia	128.761	50.8298	circular	conjugative
NZ_CP024039.1	0	pMR0617ndm	GCA_003073235.1	Klebsiella pneumoniae	QS17-0029	phylum_Pseudomonadota	class_Gammaproteobacteria	order_Enterobacterales	family_Enterobacteriaceae	genus_Klebsiella	125.285	50.2694	circular	non-mobilizable
NZ_CP024133.1	0	p14EC007b	GCA_002855415.1	Escherichia coli	14EC007	phylum_Pseudomonadota	class_Gammaproteobacteria	order_Enterobacterales	family_Enterobacteriaceae	genus_Escherichia	190.293	50.9288	circular	conjugative
NZ_CP024140.1	0	p14EC020b	GCA_002853715.1	Escherichia coli	14EC020	phylum_Pseudomonadota	class_Gammaproteobacteria	order_Enterobacterales	family_Enterobacteriaceae	genus_Escherichia	166.233	50.6085	circular	conjugative
NZ_CP024145.1	0	p14EC029d	GCA_002853805.1	Escherichia coli	14EC029	phylum_Pseudomonadota	class_Gammaproteobacteria	order_Enterobacterales	family_Enterobacteriaceae	genus_Escherichia	106.478	48.5988	circular	conjugative
NZ_CP024151.1	0	p14EC033d	GCA_002854065.1	Escherichia coli	14EC033	phylum_Pseudomonadota	class_Gammaproteobacteria	order_Enterobacterales	family_Enterobacteriaceae	genus_Escherichia	97.858	51.165	circular	conjugative
NZ_CP024157.1	0	p14EC047b	GCA_002853965.1	Escherichia coli	14EC047	phylum_Pseudomonadota	class_Gammaproteobacteria	order_Enterobacterales	family_Enterobacteriaceae	genus_Escherichia	88.736	53.4146	circular	conjugative
NZ_CP024237.1	0	unnamed5	GCA_002741195.1	Escherichia coli O6:H16	2014EL-1346-6	phylum_Pseudomonadota	class_Gammaproteobacteria	order_Enterobacterales	family_Enterobacteriaceae	genus_Escherichia	152.713	48.4026	circular	conjugative
NZ_CP024238.1	0	unnamed	GCA_002741215.1	Escherichia coli O15:H11	90-9272	phylum_Pseudomonadota	class_Gammaproteobacteria	order_Enterobacterales	family_Enterobacteriaceae	genus_Escherichia	274.465	49.9674	linear	conjugative
NZ_CP024242.1	0	unnamed2	GCA_002741255.1	Escherichia coli O114:H49	90-9280	phylum_Pseudomonadota	class_Gammaproteobacteria	order_Enterobacterales	family_Enterobacteriaceae	genus_Escherichia	74.644	52.9245	circular	conjugative
NZ_CP024258.1	0	unnamed1	GCA_002741315.1	Escherichia coli O25:H16	F5505-C1	phylum_Pseudomonadota	class_Gammaproteobacteria	order_Enterobacterales	family_Enterobacteriaceae	genus_Escherichia	96.607	49.6983	circular	conjugative
NZ_CP024267.1	0	unnamed1	GCA_002741515.1	Escherichia coli O6:H16	F6699	phylum_Pseudomonadota	class_Gammaproteobacteria	order_Enterobacterales	family_Enterobacteriaceae	genus_Escherichia	34.042	50.7344	linear	non-mobilizable
NZ_CP024276.1	0	unnamed1	GCA_002741575.1	Escherichia coli O6:H16	M9682-C1	phylum_Pseudomonadota	class_Gammaproteobacteria	order_Enterobacterales	family_Enterobacteriaceae	genus_Escherichia	38.177	49.611	linear	non-mobilizable
NZ_CP024281.1	0	unnamed3	GCA_002741355.1	Escherichia coli	ATCC 43896	phylum_Pseudomonadota	class_Gammaproteobacteria	order_Enterobacterales	family_Enterobacteriaceae	genus_Escherichia	84.894	53.2782	circular	conjugative
NZ_CP024284.1	0	unnamed2	GCA_002741375.1	Escherichia albertii	2014C-4356	phylum_Pseudomonadota	class_Gammaproteobacteria	order_Enterobacterales	family_Enterobacteriaceae	genus_Escherichia	59.626	52.5593	circular	conjugative
NZ_CP024286.1	0	unnamed4	GCA_002741375.1	Escherichia albertii	2014C-4356	phylum_Pseudomonadota	class_Gammaproteobacteria	order_Enterobacterales	family_Enterobacteriaceae	genus_Escherichia	113.727	48.8037	circular	conjugative
NZ_CP024287.1	0	unnamed5	GCA_002741375.1	Escherichia albertii	2014C-4356	phylum_Pseudomonadota	class_Gammaproteobacteria	order_Enterobacterales	family_Enterobacteriaceae	genus_Escherichia	124.142	50.8281	circular	conjugative
NZ_CP024291.1	0	unnamed2	GCA_002741595.1	Escherichia coli O178:H19	2012C-4431	phylum_Pseudomonadota	class_Gammaproteobacteria	order_Enterobacterales	family_Enterobacteriaceae	genus_Escherichia	111.697	48.6298	circular	conjugative
NZ_CP024430.1	0	p48896_1	GCA_003006175.1	Klebsiella pneumoniae	DA48896	phylum_Pseudomonadota	class_Gammaproteobacteria	order_Enterobacterales	family_Enterobacteriaceae	genus_Klebsiella	131.243	51.7948	circular	conjugative
NZ_CP024475.1	0	unnamed2	GCA_002741635.1	Shigella flexneri 7b	94-3007	phylum_Pseudomonadota	class_Gammaproteobacteria	order_Enterobacterales	family_Enterobacteriaceae	genus_Shigella	82.833	51.4493	circular	conjugative
NZ_CP024652.2	0	pBH100-1	GCA_002763515.3	Escherichia coli	BH100 substr. MG2014	phylum_Pseudomonadota	class_Gammaproteobacteria	order_Enterobacterales	family_Enterobacteriaceae	genus_Escherichia	107.274	51.9138	circular	conjugative
NZ_CP024718.1	0	p1LS4	GCA_002764015.1	Escherichia coli	LS4	phylum_Pseudomonadota	class_Gammaproteobacteria	order_Enterobacterales	family_Enterobacteriaceae	genus_Escherichia	111.779	53.4215	circular	conjugative
NZ_CP024721.1	0	p1NQ3	GCA_002763995.1	Escherichia coli	NQ3	phylum_Pseudomonadota	class_Gammaproteobacteria	order_Enterobacterales	family_Enterobacteriaceae	genus_Escherichia	111.776	53.422	circular	conjugative
NZ_CP024805.1	0	pAMA1167-NDM-5	GCA_002803905.1	Escherichia coli	AMA1167	phylum_Pseudomonadota	class_Gammaproteobacteria	order_Enterobacterales	family_Enterobacteriaceae	genus_Escherichia	111.31	51.7312	circular	mobilizable
NZ_CP024816.1	0	pCREC-629_1	GCA_002787545.1	Escherichia coli	CREC-629	phylum_Pseudomonadota	class_Gammaproteobacteria	order_Enterobacterales	family_Enterobacteriaceae	genus_Escherichia	176.274	51.0949	circular	conjugative
NZ_CP024823.1	0	pCREC-591_2	GCA_002787935.1	Escherichia coli	CREC-591	phylum_Pseudomonadota	class_Gammaproteobacteria	order_Enterobacterales	family_Enterobacteriaceae	genus_Escherichia	64.564	52.1343	circular	conjugative
NZ_CP024827.1	0	pCREC-544_1	GCA_002787645.1	Escherichia coli	CREC-544	phylum_Pseudomonadota	class_Gammaproteobacteria	order_Enterobacterales	family_Enterobacteriaceae	genus_Escherichia	122.937	50.5511	circular	conjugative
NZ_CP024831.1	0	pCREC-532_1	GCA_002786655.1	Escherichia coli	CREC-532	phylum_Pseudomonadota	class_Gammaproteobacteria	order_Enterobacterales	family_Enterobacteriaceae	genus_Escherichia	216.181	51.0827	circular	conjugative
NZ_CP024836.1	0	pCRKP-2297_2	GCA_002787755.1	Klebsiella pneumoniae	CRKP-2297	phylum_Pseudomonadota	class_Gammaproteobacteria	order_Enterobacterales	family_Enterobacteriaceae	genus_Klebsiella	96.185	52.6756	circular	conjugative
NZ_CP024840.1	0	pCRKP-1215_2	GCA_002786755.1	Klebsiella pneumoniae	CRKP-1215	phylum_Pseudomonadota	class_Gammaproteobacteria	order_Enterobacterales	family_Enterobacteriaceae	genus_Klebsiella	96.185	52.6756	circular	conjugative
NZ_CP024852.1	0	tig00000164	GCA_002787215.1	Escherichia coli	AR_0006	phylum_Pseudomonadota	class_Gammaproteobacteria	order_Enterobacterales	family_Enterobacteriaceae	genus_Escherichia	167.974	50.1512	circular	conjugative
NZ_CP024856.1	0	tig00001011_pilon	GCA_002788295.1	Escherichia coli	AR_0011	phylum_Pseudomonadota	class_Gammaproteobacteria	order_Enterobacterales	family_Enterobacteriaceae	genus_Escherichia	181.436	51.7108	circular	conjugative
NZ_CP024860.1	0	unitig_1_pilon	GCA_002787315.1	Escherichia coli	AR_0014	phylum_Pseudomonadota	class_Gammaproteobacteria	order_Enterobacterales	family_Enterobacteriaceae	genus_Escherichia	172.588	51.9011	circular	conjugative
NZ_CP024863.1	0	unitig_1_pilon	GCA_002788115.1	Escherichia coli	AR_0015	phylum_Pseudomonadota	class_Gammaproteobacteria	order_Enterobacterales	family_Enterobacteriaceae	genus_Escherichia	139.059	51.5263	circular	conjugative
NZ_CP024888.1	0	tig00000138_pilon	GCA_002796445.1	Escherichia coli	AR_0019	phylum_Pseudomonadota	class_Gammaproteobacteria	order_Enterobacterales	family_Enterobacteriaceae	genus_Escherichia	76.754	50.8651	circular	conjugative
NZ_CP024975.1	0	pCV839-15-p1	GCA_002803805.2	Escherichia coli	CV839-15	phylum_Pseudomonadota	class_Gammaproteobacteria	order_Enterobacterales	family_Enterobacteriaceae	genus_Escherichia	86.835	51.0658	circular	conjugative
NZ_CP025253.1	0	pBH100-1	GCA_002859105.1	Escherichia coli	BH100 substr. MG2017	phylum_Pseudomonadota	class_Gammaproteobacteria	order_Enterobacterales	family_Enterobacteriaceae	genus_Escherichia	105.801	52.0156	circular	conjugative
NZ_CP025329.1	0	unnamed	GCA_002844685.1	Escherichia coli	ExPEC XM	phylum_Pseudomonadota	class_Gammaproteobacteria	order_Enterobacterales	family_Enterobacteriaceae	genus_Escherichia	286.854	50.4616	linear	conjugative
NZ_CP025403.1	0	pMS8345B	GCA_002846135.1	Escherichia coli	MS8345	phylum_Pseudomonadota	class_Gammaproteobacteria	order_Enterobacterales	family_Enterobacteriaceae	genus_Escherichia	133.281	49.6365	circular	conjugative
NZ_CP025458.1	0	p69-2	GCA_002848545.1	Klebsiella pneumoniae	KP69	phylum_Pseudomonadota	class_Gammaproteobacteria	order_Enterobacterales	family_Enterobacteriaceae	genus_Klebsiella	128.563	54.5064	circular	mobilizable
NZ_CP025463.1	0	p44-2	GCA_002848585.1	Klebsiella pneumoniae	F44	phylum_Pseudomonadota	class_Gammaproteobacteria	order_Enterobacterales	family_Enterobacteriaceae	genus_Klebsiella	161.58	53.9473	circular	mobilizable
NZ_CP025574.1	0	pE1246_1	GCA_004011015.1	Escherichia coli	E-1246	phylum_Pseudomonadota	class_Gammaproteobacteria	order_Enterobacterales	family_Enterobacteriaceae	genus_Escherichia	129.195	49.0538	circular	conjugative
NZ_CP025626.1	0	pNDM5_020007	GCA_002870165.1	Escherichia coli	SCEC020007	phylum_Pseudomonadota	class_Gammaproteobacteria	order_Enterobacterales	family_Enterobacteriaceae	genus_Escherichia	144.225	53.248	circular	conjugative
NZ_CP025677.1	0	pEA-1	GCA_002872455.1	Escherichia albertii	ChinaSP140150	phylum_Pseudomonadota	class_Gammaproteobacteria	order_Enterobacterales	family_Enterobacteriaceae	genus_Escherichia	129.356	51.9319	circular	conjugative
NZ_CP025708.1	0	pYDC107_184	GCA_002925525.1	Escherichia coli	YDC107	phylum_Pseudomonadota	class_Gammaproteobacteria	order_Enterobacterales	family_Enterobacteriaceae	genus_Escherichia	184.098	51.4237	circular	conjugative
NZ_CP025737.1	0	pFORC79_2	GCA_003999215.1	Salmonella enterica subsp. enterica serovar Typhimurium	FORC_079	phylum_Pseudomonadota	class_Gammaproteobacteria	order_Enterobacterales	family_Enterobacteriaceae	genus_Salmonella	99.333	52.0039	circular	non-mobilizable
NZ_CP025844.1	0	p720632_94	GCA_003956345.1	Escherichia coli	720632	phylum_Pseudomonadota	class_Gammaproteobacteria	order_Enterobacterales	family_Enterobacteriaceae	genus_Escherichia	94.685	51.9417	circular	conjugative
NZ_CP025850.1	0	p600468_158	GCA_003956385.1	Escherichia coli	600468	phylum_Pseudomonadota	class_Gammaproteobacteria	order_Enterobacterales	family_Enterobacteriaceae	genus_Escherichia	158.237	48.7402	circular	conjugative
NZ_CP025852.1	0	p510016_29	GCA_003956265.1	Escherichia coli	510016	phylum_Pseudomonadota	class_Gammaproteobacteria	order_Enterobacterales	family_Enterobacteriaceae	genus_Escherichia	29.775	53.2427	circular	conjugative
NZ_CP025857.1	0	p504838_108	GCA_003956165.1	Escherichia coli	504838	phylum_Pseudomonadota	class_Gammaproteobacteria	order_Enterobacterales	family_Enterobacteriaceae	genus_Escherichia	108.475	49.6935	circular	conjugative
NZ_CP025861.1	0	p504239_155	GCA_003956405.1	Escherichia coli	504239	phylum_Pseudomonadota	class_Gammaproteobacteria	order_Enterobacterales	family_Enterobacteriaceae	genus_Escherichia	155.85	48.9233	circular	conjugative
NZ_CP025919.1	0	p120899_50	GCA_003956485.1	Escherichia coli	120899	phylum_Pseudomonadota	class_Gammaproteobacteria	order_Enterobacterales	family_Enterobacteriaceae	genus_Escherichia	50.268	49.4987	circular	conjugative
NZ_CP025949.1	0	pCTXM55_020023	GCA_002850675.5	Escherichia coli	SCEC020023	phylum_Pseudomonadota	class_Gammaproteobacteria	order_Enterobacterales	family_Enterobacteriaceae	genus_Escherichia	73.313	52.1435	circular	conjugative
NZ_CP025952.1	0	pKPGD4	GCA_002893825.1	Klebsiella pneumoniae subsp. pneumoniae	GD4	phylum_Pseudomonadota	class_Gammaproteobacteria	order_Enterobacterales	family_Enterobacteriaceae	genus_Klebsiella	170.821	53.4683	circular	conjugative
NZ_CP026131.1	0	pF1_1	GCA_003367555.1	Klebsiella pneumoniae	F1	phylum_Pseudomonadota	class_Gammaproteobacteria	order_Enterobacterales	family_Enterobacteriaceae	genus_Klebsiella	164.51	53.4594	circular	conjugative
NZ_CP026133.1	0	pF5_1	GCA_004119955.1	Klebsiella pneumoniae	F5	phylum_Pseudomonadota	class_Gammaproteobacteria	order_Enterobacterales	family_Enterobacteriaceae	genus_Klebsiella	105.124	54.2788	circular	non-mobilizable
NZ_CP026137.1	0	pF77_1	GCA_004119975.1	Klebsiella pneumoniae	F77	phylum_Pseudomonadota	class_Gammaproteobacteria	order_Enterobacterales	family_Enterobacteriaceae	genus_Klebsiella	104.887	54.8018	circular	non-mobilizable
NZ_CP026141.1	0	pF127_1	GCA_004119995.1	Klebsiella pneumoniae	F127	phylum_Pseudomonadota	class_Gammaproteobacteria	order_Enterobacterales	family_Enterobacteriaceae	genus_Klebsiella	164.501	53.4568	circular	conjugative
NZ_CP026147.1	0	pF132_2	GCA_004120075.1	Klebsiella pneumoniae	F132	phylum_Pseudomonadota	class_Gammaproteobacteria	order_Enterobacterales	family_Enterobacteriaceae	genus_Klebsiella	71.854	55.0004	circular	non-mobilizable
NZ_CP026152.1	0	pF138_3	GCA_004120095.1	Klebsiella pneumoniae	F138	phylum_Pseudomonadota	class_Gammaproteobacteria	order_Enterobacterales	family_Enterobacteriaceae	genus_Klebsiella	83.26	54.4643	circular	non-mobilizable
NZ_CP026158.1	0	pF93-2_1	GCA_004120175.1	Klebsiella pneumoniae	F93-2	phylum_Pseudomonadota	class_Gammaproteobacteria	order_Enterobacterales	family_Enterobacteriaceae	genus_Klebsiella	95.56	51.8188	linear	conjugative
NZ_CP026201.1	0	pNDM-d2e9	GCA_002903125.1	Escherichia coli	ECONIH6	phylum_Pseudomonadota	class_Gammaproteobacteria	order_Enterobacterales	family_Enterobacteriaceae	genus_Escherichia	100.989	52.3621	circular	conjugative
NZ_CP026403.1	0	pECO-816c	GCA_002934895.1	Escherichia coli	ECONIH4	phylum_Pseudomonadota	class_Gammaproteobacteria	order_Enterobacterales	family_Enterobacteriaceae	genus_Escherichia	103.161	50.1546	circular	conjugative
NZ_CP026474.1	0	pKBN10P04869A	GCA_002953455.1	Escherichia coli	KBN10P04869	phylum_Pseudomonadota	class_Gammaproteobacteria	order_Enterobacterales	family_Enterobacteriaceae	genus_Escherichia	107.229	51.6884	circular	mobilizable
NZ_CP026494.1	0	pHS13-1-IncF	GCA_002953435.1	Escherichia coli	HS13-1	phylum_Pseudomonadota	class_Gammaproteobacteria	order_Enterobacterales	family_Enterobacteriaceae	genus_Escherichia	201.203	49.8521	circular	conjugative
NZ_CP026576.2	0	pCTX-M-55_005237	GCA_002945135.3	Escherichia coli	WCHEC005237	phylum_Pseudomonadota	class_Gammaproteobacteria	order_Enterobacterales	family_Enterobacteriaceae	genus_Escherichia	70.688	52.2097	circular	conjugative
NZ_CP026579.1	0	pRmtB1_005237	GCA_002945135.3	Escherichia coli	WCHEC005237	phylum_Pseudomonadota	class_Gammaproteobacteria	order_Enterobacterales	family_Enterobacteriaceae	genus_Escherichia	100.229	52.5207	circular	conjugative
NZ_CP026584.1	0	pKPC2_095649	GCA_001887985.4	Klebsiella pneumoniae	WCHKP095649	phylum_Pseudomonadota	class_Gammaproteobacteria	order_Enterobacterales	family_Enterobacteriaceae	genus_Klebsiella	156.099	52.9997	circular	conjugative
NZ_CP026589.1	0	p3	GCA_002944845.1	Klebsiella pneumoniae	NUHL30457	phylum_Pseudomonadota	class_Gammaproteobacteria	order_Enterobacterales	family_Enterobacteriaceae	genus_Klebsiella	89.247	53.2567	circular	mobilizable
NZ_CP026643.1	0	pFORC82_2	GCA_004135855.1	Escherichia coli	FORC_082	phylum_Pseudomonadota	class_Gammaproteobacteria	order_Enterobacterales	family_Enterobacteriaceae	genus_Escherichia	101.404	48.6509	circular	conjugative
NZ_CP026724.1	0	p266917_2_01	GCA_002946715.1	Escherichia coli	266917_2	phylum_Pseudomonadota	class_Gammaproteobacteria	order_Enterobacterales	family_Enterobacteriaceae	genus_Escherichia	129.627	48.1913	circular	conjugative
NZ_CP026754.1	0	tig00000042_pilon	GCA_002948655.1	Escherichia coli	AR_0077	phylum_Pseudomonadota	class_Gammaproteobacteria	order_Enterobacterales	family_Enterobacteriaceae	genus_Escherichia	90.045	50.748	circular	conjugative
NZ_CP026854.1	0	pMS7163A	GCA_003020885.1	Escherichia coli	MS7163	phylum_Pseudomonadota	class_Gammaproteobacteria	order_Enterobacterales	family_Enterobacteriaceae	genus_Escherichia	133.843	49.2921	circular	conjugative
NZ_CP026930.2	0	pCFS3246-1	GCA_009866925.3	Escherichia coli	CFS3246	phylum_Pseudomonadota	class_Gammaproteobacteria	order_Enterobacterales	family_Enterobacteriaceae	genus_Escherichia	129.23	49.5465	circular	conjugative
NZ_CP026931.2	0	pCFS3246-2	GCA_009866925.3	Escherichia coli	CFS3246	phylum_Pseudomonadota	class_Gammaproteobacteria	order_Enterobacterales	family_Enterobacteriaceae	genus_Escherichia	62.471	51.5567	circular	conjugative
NZ_CP026934.1	0	pCFS3273-2	GCA_009866945.3	Escherichia coli	CFS3273	phylum_Pseudomonadota	class_Gammaproteobacteria	order_Enterobacterales	family_Enterobacteriaceae	genus_Escherichia	145.001	50.9072	circular	conjugative
NZ_CP026937.1	0	pCFS3292-2	GCA_009867015.2	Escherichia coli	CFS3292	phylum_Pseudomonadota	class_Gammaproteobacteria	order_Enterobacterales	family_Enterobacteriaceae	genus_Escherichia	131.954	53.6596	circular	conjugative
NZ_CP026940.2	0	pCFS3313-1	GCA_009867035.3	Escherichia coli	CFS3313	phylum_Pseudomonadota	class_Gammaproteobacteria	order_Enterobacterales	family_Enterobacteriaceae	genus_Escherichia	155.171	51.4954	circular	conjugative
NZ_CP027067.1	0	pKPC2_095084	GCA_002258145.4	Klebsiella pneumoniae	WCHKP8F4	phylum_Pseudomonadota	class_Gammaproteobacteria	order_Enterobacterales	family_Enterobacteriaceae	genus_Klebsiella	120.074	53.8751	circular	non-mobilizable
NZ_CP027119.1	0	unnamed1	GCA_003033905.1	Escherichia coli	26561	phylum_Pseudomonadota	class_Gammaproteobacteria	order_Enterobacterales	family_Enterobacteriaceae	genus_Escherichia	86.731	51.0579	circular	non-mobilizable
NZ_CP027130.1	0	unnamed1	GCA_002968735.1	Escherichia coli	AR_0372	phylum_Pseudomonadota	class_Gammaproteobacteria	order_Enterobacterales	family_Enterobacteriaceae	genus_Escherichia	170.292	51.6483	circular	conjugative
NZ_CP027164.1	0	unnamed4	GCA_002968495.1	Klebsiella pneumoniae	AR_0361	phylum_Pseudomonadota	class_Gammaproteobacteria	order_Enterobacterales	family_Enterobacteriaceae	genus_Klebsiella	5.446	59.1627	linear	non-mobilizable
NZ_CP027200.1	0	p2_025943	GCA_002811555.3	Escherichia coli	WCHEC025943	phylum_Pseudomonadota	class_Gammaproteobacteria	order_Enterobacterales	family_Enterobacteriaceae	genus_Escherichia	75.779	53.3815	circular	non-mobilizable
NZ_CP027222.1	0	unnamed1	GCA_003017455.1	Escherichia coli	2015C-3101	phylum_Pseudomonadota	class_Gammaproteobacteria	order_Enterobacterales	family_Enterobacteriaceae	genus_Escherichia	48.39	50.8204	circular	conjugative
NZ_CP027256.1	0	unnamed1	GCA_002996665.1	Escherichia coli	EC11	phylum_Pseudomonadota	class_Gammaproteobacteria	order_Enterobacterales	family_Enterobacteriaceae	genus_Escherichia	103.336	48.08	circular	conjugative
NZ_CP027308.1	0	unnamed1	GCA_003017555.1	Escherichia coli	2015C-3108	phylum_Pseudomonadota	class_Gammaproteobacteria	order_Enterobacterales	family_Enterobacteriaceae	genus_Escherichia	63.664	50.1649	linear	conjugative
NZ_CP027311.1	0	unnamed	GCA_003017615.1	Escherichia coli	2014C-4135	phylum_Pseudomonadota	class_Gammaproteobacteria	order_Enterobacterales	family_Enterobacteriaceae	genus_Escherichia	133.438	50.3507	circular	conjugative
NZ_CP027343.1	0	unnamed	GCA_003018755.1	Escherichia coli	2014C-4587	phylum_Pseudomonadota	class_Gammaproteobacteria	order_Enterobacterales	family_Enterobacteriaceae	genus_Escherichia	131.41	49.379	circular	conjugative
NZ_CP027348.1	0	unnamed	GCA_003017975.1	Escherichia coli	2013C-4361	phylum_Pseudomonadota	class_Gammaproteobacteria	order_Enterobacterales	family_Enterobacteriaceae	genus_Escherichia	70.613	49.8747	linear	conjugative
NZ_CP027357.1	0	unnamed2	GCA_003018815.1	Escherichia coli	2013C-4991	phylum_Pseudomonadota	class_Gammaproteobacteria	order_Enterobacterales	family_Enterobacteriaceae	genus_Escherichia	131.463	49.8908	linear	conjugative
NZ_CP027367.1	0	unnamed	GCA_003018195.1	Escherichia coli	89-3156	phylum_Pseudomonadota	class_Gammaproteobacteria	order_Enterobacterales	family_Enterobacteriaceae	genus_Escherichia	125.561	50.7976	circular	conjugative
NZ_CP027375.1	0	unnamed2	GCA_003018855.1	Escherichia coli	45075	phylum_Pseudomonadota	class_Gammaproteobacteria	order_Enterobacterales	family_Enterobacteriaceae	genus_Escherichia	118.863	48.7965	circular	conjugative
NZ_CP027384.1	0	unnamed4	GCA_003018875.1	Escherichia coli	2013C-3250	phylum_Pseudomonadota	class_Gammaproteobacteria	order_Enterobacterales	family_Enterobacteriaceae	genus_Escherichia	27.224	52.0386	linear	conjugative
NZ_CP027385.1	0	unnamed5	GCA_003018875.1	Escherichia coli	2013C-3250	phylum_Pseudomonadota	class_Gammaproteobacteria	order_Enterobacterales	family_Enterobacteriaceae	genus_Escherichia	118.259	52.3757	circular	conjugative
NZ_CP027439.1	0	unnamed2	GCA_003018235.1	Escherichia coli	2012C-4221	phylum_Pseudomonadota	class_Gammaproteobacteria	order_Enterobacterales	family_Enterobacteriaceae	genus_Escherichia	107.188	49.4832	circular	conjugative
NZ_CP027448.1	0	unnamed	GCA_003019035.1	Escherichia coli	2014C-3075	phylum_Pseudomonadota	class_Gammaproteobacteria	order_Enterobacterales	family_Enterobacteriaceae	genus_Escherichia	170.848	47.4199	circular	conjugative
NZ_CP027455.1	0	unnamed1	GCA_003019055.1	Escherichia coli	2014C-4423	phylum_Pseudomonadota	class_Gammaproteobacteria	order_Enterobacterales	family_Enterobacteriaceae	genus_Escherichia	73.262	51.6912	circular	conjugative
NZ_CP027458.1	0	unnamed	GCA_003018115.1	Escherichia coli	88-3493	phylum_Pseudomonadota	class_Gammaproteobacteria	order_Enterobacterales	family_Enterobacteriaceae	genus_Escherichia	107.796	48.9091	circular	conjugative
NZ_CP027536.1	0	unnamed3	GCA_002996945.1	Escherichia coli	AR_0081	phylum_Pseudomonadota	class_Gammaproteobacteria	order_Enterobacterales	family_Enterobacteriaceae	genus_Escherichia	72.482	50.7257	circular	conjugative
NZ_CP027537.1	0	unnamed2	GCA_002996945.1	Escherichia coli	AR_0081	phylum_Pseudomonadota	class_Gammaproteobacteria	order_Enterobacterales	family_Enterobacteriaceae	genus_Escherichia	100.279	50.7015	circular	conjugative
NZ_CP027551.1	0	unnamed	GCA_003018475.1	Escherichia coli	2015C-4136CT1	phylum_Pseudomonadota	class_Gammaproteobacteria	order_Enterobacterales	family_Enterobacteriaceae	genus_Escherichia	162.81	48.529	circular	conjugative
NZ_CP027554.1	0	unnamed1	GCA_003018315.1	Escherichia coli	2013C-3513	phylum_Pseudomonadota	class_Gammaproteobacteria	order_Enterobacterales	family_Enterobacteriaceae	genus_Escherichia	70.129	51.1315	linear	conjugative
NZ_CP027576.1	0	unnamed3	GCA_003018535.1	Escherichia coli	2013C-4081	phylum_Pseudomonadota	class_Gammaproteobacteria	order_Enterobacterales	family_Enterobacteriaceae	genus_Escherichia	78.427	50.0389	circular	conjugative
NZ_CP027580.1	0	unnamed1	GCA_003018335.1	Escherichia coli	2013C-4282	phylum_Pseudomonadota	class_Gammaproteobacteria	order_Enterobacterales	family_Enterobacteriaceae	genus_Escherichia	54.544	52.7574	linear	conjugative
NZ_CP027581.1	0	unnamed2	GCA_003018335.1	Escherichia coli	2013C-4282	phylum_Pseudomonadota	class_Gammaproteobacteria	order_Enterobacterales	family_Enterobacteriaceae	genus_Escherichia	118.822	48.7948	circular	conjugative
NZ_CP027703.1	0	p675SK2_B	GCA_003030365.1	Escherichia coli	675SK2	phylum_Pseudomonadota	class_Gammaproteobacteria	order_Enterobacterales	family_Enterobacteriaceae	genus_Escherichia	173.882	51.9427	circular	conjugative
NZ_CP027802.1	0	pVH1-2-KPC	GCA_025920065.1	Klebsiella pneumoniae subsp. pneumoniae	VH1-2	phylum_Pseudomonadota	class_Gammaproteobacteria	order_Enterobacterales	family_Enterobacteriaceae	genus_Klebsiella	128.932	51.4279	circular	conjugative
NZ_CP027866.1	0	pCRKP18622-KPC	GCA_025920085.1	Klebsiella pneumoniae subsp. pneumoniae	CRKP18622	phylum_Pseudomonadota	class_Gammaproteobacteria	order_Enterobacterales	family_Enterobacteriaceae	genus_Klebsiella	134.794	51.2196	circular	conjugative
NZ_CP028118.1	0	pRM9322-1	GCA_003112245.1	Escherichia coli O111 str. RM9322	RM9322	phylum_Pseudomonadota	class_Gammaproteobacteria	order_Enterobacterales	family_Enterobacteriaceae	genus_Escherichia	78.469	50.0376	circular	conjugative
NZ_CP028193.1	0	pGMI14-004_2	GCA_003030245.1	Escherichia coli	CFSAN018748	phylum_Pseudomonadota	class_Gammaproteobacteria	order_Enterobacterales	family_Enterobacteriaceae	genus_Escherichia	52.918	49.2611	circular	conjugative
NZ_CP028321.1	0	p0.1229_1	GCA_004771135.1	Escherichia coli O18:H1	CFSAN067215	phylum_Pseudomonadota	class_Gammaproteobacteria	order_Enterobacterales	family_Enterobacteriaceae	genus_Escherichia	114.229	51.0229	circular	conjugative
NZ_CP028322.1	0	p0.1229_2	GCA_004771135.1	Escherichia coli O18:H1	CFSAN067215	phylum_Pseudomonadota	class_Gammaproteobacteria	order_Enterobacterales	family_Enterobacteriaceae	genus_Escherichia	96.272	53.6407	circular	conjugative
NZ_CP028383.1	0	pRM10466-2	GCA_003176855.1	Escherichia coli	RM10466	phylum_Pseudomonadota	class_Gammaproteobacteria	order_Enterobacterales	family_Enterobacteriaceae	genus_Escherichia	67.75	50.9476	circular	conjugative
NZ_CP028431.1	0	pRM9131-2	GCA_003288295.1	Escherichia coli	RM9131	phylum_Pseudomonadota	class_Gammaproteobacteria	order_Enterobacterales	family_Enterobacteriaceae	genus_Escherichia	76.698	50.1851	circular	conjugative
NZ_CP028434.1	0	pRM9975-2	GCA_003288275.1	Escherichia coli	RM9975	phylum_Pseudomonadota	class_Gammaproteobacteria	order_Enterobacterales	family_Enterobacteriaceae	genus_Escherichia	78.526	50.2509	circular	conjugative
NZ_CP028484.1	0	p1	GCA_003194345.1	Escherichia coli	E41-1	phylum_Pseudomonadota	class_Gammaproteobacteria	order_Enterobacterales	family_Enterobacteriaceae	genus_Escherichia	128.911	52.2135	circular	conjugative
NZ_CP028541.2	0	pKPC2_020002	GCA_002164835.4	Klebsiella pneumoniae	WCHKP2	phylum_Pseudomonadota	class_Gammaproteobacteria	order_Enterobacterales	family_Enterobacteriaceae	genus_Klebsiella	177.516	53.6729	circular	conjugative
NZ_CP028547.2	0	pKPC2_020143	GCA_002853435.3	Klebsiella pneumoniae subsp. pneumoniae	SCKP020143	phylum_Pseudomonadota	class_Gammaproteobacteria	order_Enterobacterales	family_Enterobacteriaceae	genus_Klebsiella	73.791	54.8427	circular	non-mobilizable
NZ_CP028576.1	0	pCTXM15_005784	GCA_003051985.2	Escherichia coli	WCHEC005784	phylum_Pseudomonadota	class_Gammaproteobacteria	order_Enterobacterales	family_Enterobacteriaceae	genus_Escherichia	112.422	51.0238	circular	non-mobilizable
NZ_CP028582.2	0	pKPC2_020036	GCA_002811325.3	Klebsiella pneumoniae	WCHKP36	phylum_Pseudomonadota	class_Gammaproteobacteria	order_Enterobacterales	family_Enterobacteriaceae	genus_Klebsiella	149.258	53.5475	circular	conjugative
NZ_CP028587.1	0	pCTXM15_000533	GCA_002164645.3	Escherichia coli	WCHEC4533	phylum_Pseudomonadota	class_Gammaproteobacteria	order_Enterobacterales	family_Enterobacteriaceae	genus_Escherichia	150.853	51.641	circular	conjugative
NZ_CP028610.1	0	pTA142-3	GCA_005221905.1	Escherichia coli	142	phylum_Pseudomonadota	class_Gammaproteobacteria	order_Enterobacterales	family_Enterobacteriaceae	genus_Escherichia	67.786	50.9722	circular	conjugative
NZ_CP028790.2	0	pKPC2_020030	GCA_003038215.3	Klebsiella pneumoniae	WCHKP020030	phylum_Pseudomonadota	class_Gammaproteobacteria	order_Enterobacterales	family_Enterobacteriaceae	genus_Klebsiella	104.81	53.0551	circular	mobilizable
NZ_CP028796.1	0	pKPC2_040035	GCA_003037325.3	Klebsiella pneumoniae	WCHKP040035	phylum_Pseudomonadota	class_Gammaproteobacteria	order_Enterobacterales	family_Enterobacteriaceae	genus_Klebsiella	112.467	54.5093	circular	mobilizable
NZ_CP028854.1	0	pCTX_3214	GCA_015290985.1	Klebsiella pneumoniae	3214	phylum_Pseudomonadota	class_Gammaproteobacteria	order_Enterobacterales	family_Enterobacteriaceae	genus_Klebsiella	70.299	52.2411	circular	conjugative
NZ_CP029058.1	0	pFORC_081_1	GCA_004368015.1	Escherichia coli	FORC_081	phylum_Pseudomonadota	class_Gammaproteobacteria	order_Enterobacterales	family_Enterobacteriaceae	genus_Escherichia	253.947	51.5434	circular	conjugative
NZ_CP029104.1	0	unnamed2	GCA_003073815.1	Escherichia coli	AR437	phylum_Pseudomonadota	class_Gammaproteobacteria	order_Enterobacterales	family_Enterobacteriaceae	genus_Escherichia	76.919	53.1858	circular	conjugative
NZ_CP029107.1	0	unnamed5	GCA_003073815.1	Escherichia coli	AR437	phylum_Pseudomonadota	class_Gammaproteobacteria	order_Enterobacterales	family_Enterobacteriaceae	genus_Escherichia	93.435	52.1378	circular	non-mobilizable
NZ_CP029113.1	0	unnamed1	GCA_003073835.1	Escherichia coli	AR435	phylum_Pseudomonadota	class_Gammaproteobacteria	order_Enterobacterales	family_Enterobacteriaceae	genus_Escherichia	114.412	52.9446	circular	conjugative
NZ_CP029243.1	0	pTB201	GCA_003122105.1	Escherichia coli	ECCRA-119	phylum_Pseudomonadota	class_Gammaproteobacteria	order_Enterobacterales	family_Enterobacteriaceae	genus_Escherichia	146.268	51.3489	circular	conjugative
NZ_CP029368.1	0	pQnrS1_035148	GCA_003268695.1	Escherichia coli	WCHEC035148	phylum_Pseudomonadota	class_Gammaproteobacteria	order_Enterobacterales	family_Enterobacteriaceae	genus_Escherichia	122.194	51.9174	circular	non-mobilizable
NZ_CP029381.1	0	pKPC2_020079	GCA_002852975.3	Klebsiella pneumoniae subsp. pneumoniae	SCKP020079	phylum_Pseudomonadota	class_Gammaproteobacteria	order_Enterobacterales	family_Enterobacteriaceae	genus_Klebsiella	146.79	53.5493	circular	conjugative
NZ_CP029422.1	0	unnamed2	GCA_006088875.1	Escherichia coli	3385	phylum_Pseudomonadota	class_Gammaproteobacteria	order_Enterobacterales	family_Enterobacteriaceae	genus_Escherichia	89.323	50.4842	circular	conjugative
NZ_CP029575.1	0	pDA33133-157	GCA_003180975.1	Escherichia coli	DA33133	phylum_Pseudomonadota	class_Gammaproteobacteria	order_Enterobacterales	family_Enterobacteriaceae	genus_Escherichia	156.518	52.3857	circular	conjugative
NZ_CP029577.1	0	pDA33135-139	GCA_003181035.1	Escherichia coli	DA33135	phylum_Pseudomonadota	class_Gammaproteobacteria	order_Enterobacterales	family_Enterobacteriaceae	genus_Escherichia	139.191	51.846	circular	conjugative
NZ_CP029578.1	0	pDA33135-70	GCA_003181035.1	Escherichia coli	DA33135	phylum_Pseudomonadota	class_Gammaproteobacteria	order_Enterobacterales	family_Enterobacteriaceae	genus_Escherichia	70.197	51.9937	circular	conjugative
NZ_CP029580.1	0	pDA33137-178	GCA_003180995.1	Escherichia coli	DA33137	phylum_Pseudomonadota	class_Gammaproteobacteria	order_Enterobacterales	family_Enterobacteriaceae	genus_Escherichia	178.078	52.199	circular	conjugative
NZ_CP029691.1	0	pSD134209-2	GCA_003203755.1	Escherichia coli	SD134209	phylum_Pseudomonadota	class_Gammaproteobacteria	order_Enterobacterales	family_Enterobacteriaceae	genus_Escherichia	78.329	50.0377	circular	conjugative
NZ_CP029734.1	0	unnamed6	GCA_003204265.1	Citrobacter sp. CRE-46	AR_0157	phylum_Pseudomonadota	class_Gammaproteobacteria	order_Enterobacterales	family_Enterobacteriaceae	genus_Citrobacter	76.953	52.3891	circular	conjugative
NZ_CP029744.1	0	unnamed3	GCA_003204155.1	Escherichia coli	AR_0085	phylum_Pseudomonadota	class_Gammaproteobacteria	order_Enterobacterales	family_Enterobacteriaceae	genus_Escherichia	117.192	49.3549	circular	conjugative
NZ_CP029748.1	0	pMCR1-PA	GCA_003204955.1	Escherichia coli	2016C-3878	phylum_Pseudomonadota	class_Gammaproteobacteria	order_Enterobacterales	family_Enterobacteriaceae	genus_Escherichia	276.88	49.0895	circular	conjugative
NZ_CP029974.1	0	p51008369SK1_A	GCA_003254065.1	Escherichia coli	51008369SK1	phylum_Pseudomonadota	class_Gammaproteobacteria	order_Enterobacterales	family_Enterobacteriaceae	genus_Escherichia	71.718	51.2452	circular	conjugative
NZ_CP029978.1	0	p51008369SK1_E	GCA_003254065.1	Escherichia coli	51008369SK1	phylum_Pseudomonadota	class_Gammaproteobacteria	order_Enterobacterales	family_Enterobacteriaceae	genus_Escherichia	99.465	52.9503	circular	non-mobilizable
NZ_CP029979.1	0	unnamed1	GCA_003290205.1	Escherichia coli	99-3165	phylum_Pseudomonadota	class_Gammaproteobacteria	order_Enterobacterales	family_Enterobacteriaceae	genus_Escherichia	36.564	44.9978	linear	conjugative
NZ_CP030112.1	0	pNMEC-O75A	GCA_003344465.1	Escherichia coli	MCJCHV-1	phylum_Pseudomonadota	class_Gammaproteobacteria	order_Enterobacterales	family_Enterobacteriaceae	genus_Escherichia	88.421	50.574	circular	mobilizable
NZ_CP030133.1	0	pIncFII_L111	GCA_003429545.1	Klebsiella pneumoniae	160111	phylum_Pseudomonadota	class_Gammaproteobacteria	order_Enterobacterales	family_Enterobacteriaceae	genus_Klebsiella	39.248	54.3544	circular	non-mobilizable
NZ_CP030134.1	0	pKPC2_L111	GCA_003429545.1	Klebsiella pneumoniae	160111	phylum_Pseudomonadota	class_Gammaproteobacteria	order_Enterobacterales	family_Enterobacteriaceae	genus_Klebsiella	60.307	55.4082	circular	non-mobilizable
NZ_CP030153.1	0	pJSMCR1_1	GCA_024499305.1	Escherichia coli	JSMCR1	phylum_Pseudomonadota	class_Gammaproteobacteria	order_Enterobacterales	family_Enterobacteriaceae	genus_Escherichia	152.677	49.9604	circular	conjugative
NZ_CP030283.1	0	pLKSZ02	GCA_003443815.1	Escherichia coli	E308	phylum_Pseudomonadota	class_Gammaproteobacteria	order_Enterobacterales	family_Enterobacteriaceae	genus_Escherichia	113.645	52.8391	circular	conjugative
NZ_CP030298.1	0	p309074-2	GCA_009930995.1	Klebsiella pneumoniae	309074	phylum_Pseudomonadota	class_Gammaproteobacteria	order_Enterobacterales	family_Enterobacteriaceae	genus_Klebsiella	70.438	51.83	circular	conjugative
NZ_CP030301.1	0	p283747-1	GCA_009931015.1	Klebsiella pneumoniae	283747	phylum_Pseudomonadota	class_Gammaproteobacteria	order_Enterobacterales	family_Enterobacteriaceae	genus_Klebsiella	148.021	54.4038	circular	mobilizable
NZ_CP030329.1	0	unnamed1	GCA_003288415.1	Escherichia coli	AR_452	phylum_Pseudomonadota	class_Gammaproteobacteria	order_Enterobacterales	family_Enterobacteriaceae	genus_Escherichia	128.762	50.8287	circular	conjugative
NZ_CP030339.1	0	unnamed3	GCA_003288455.1	Escherichia coli	AR_451	phylum_Pseudomonadota	class_Gammaproteobacteria	order_Enterobacterales	family_Enterobacteriaceae	genus_Escherichia	35.509	50.9082	linear	mobilizable
NZ_CP030770.1	0	p2017C-4173W12	GCA_003308975.1	Escherichia coli	2017C-4173W12	phylum_Pseudomonadota	class_Gammaproteobacteria	order_Enterobacterales	family_Enterobacteriaceae	genus_Escherichia	149.68	52.4198	circular	conjugative
NZ_CP030782.1	0	unnamed	GCA_003316815.2	Escherichia albertii	24289	phylum_Pseudomonadota	class_Gammaproteobacteria	order_Enterobacterales	family_Enterobacteriaceae	genus_Escherichia	104.269	48.1351	circular	conjugative
NZ_CP030791.1	0	pAPEC-O2-211A-ColV	GCA_001021635.2	Escherichia coli APEC O2-211	APEC O2-211	phylum_Pseudomonadota	class_Gammaproteobacteria	order_Enterobacterales	family_Enterobacteriaceae	genus_Escherichia	197.773	49.1331	circular	conjugative
NZ_CP031107.1	0	pAMSC2	GCA_003336405.1	Escherichia coli	AMSCJX02	phylum_Pseudomonadota	class_Gammaproteobacteria	order_Enterobacterales	family_Enterobacteriaceae	genus_Escherichia	203.856	49.6576	circular	conjugative
NZ_CP031233.1	0	pEsST410_NW_3	GCA_003351385.1	Escherichia coli	Es_ST410_NW1_NDM_09_2017	phylum_Pseudomonadota	class_Gammaproteobacteria	order_Enterobacterales	family_Enterobacteriaceae	genus_Escherichia	98.308	53.253	circular	non-mobilizable
NZ_CP031295.1	0	pGD31-F1928	GCA_003991155.1	Escherichia coli	EC17GD31	phylum_Pseudomonadota	class_Gammaproteobacteria	order_Enterobacterales	family_Enterobacteriaceae	genus_Escherichia	245.305	51.3654	circular	conjugative
NZ_CP031548.1	0	unnamed2	GCA_003402955.1	Escherichia coli	cq9	phylum_Pseudomonadota	class_Gammaproteobacteria	order_Enterobacterales	family_Enterobacteriaceae	genus_Escherichia	221.041	49.9102	circular	conjugative
NZ_CP031655.1	0	pCARB35_02	GCA_003413625.1	Escherichia coli	UK_Dog_Liverpool	phylum_Pseudomonadota	class_Gammaproteobacteria	order_Enterobacterales	family_Enterobacteriaceae	genus_Escherichia	89.335	51.8296	circular	conjugative
NZ_CP031707.1	0	pVirR1	GCA_015291785.1	Escherichia coli	R1	phylum_Pseudomonadota	class_Gammaproteobacteria	order_Enterobacterales	family_Enterobacteriaceae	genus_Escherichia	127.578	46.9117	circular	conjugative
NZ_CP031717.1	0	p1_020003	GCA_002164855.2	Klebsiella pneumoniae	SCKP020003	phylum_Pseudomonadota	class_Gammaproteobacteria	order_Enterobacterales	family_Enterobacteriaceae	genus_Klebsiella	18.218	54.9566	circular	non-mobilizable
NZ_CP031720.1	0	pKPC2_020003	GCA_002164855.2	Klebsiella pneumoniae	SCKP020003	phylum_Pseudomonadota	class_Gammaproteobacteria	order_Enterobacterales	family_Enterobacteriaceae	genus_Klebsiella	154.957	53.0767	circular	conjugative
NZ_CP031804.1	0	unnamed4	GCA_003432165.1	Klebsiella pneumoniae	MSB1_8A-sc-2280397	phylum_Pseudomonadota	class_Gammaproteobacteria	order_Enterobacterales	family_Enterobacteriaceae	genus_Klebsiella	70.656	50.9115	circular	conjugative
NZ_CP031852.1	0	pKP121-3	GCA_004801235.1	Klebsiella pneumoniae	121	phylum_Pseudomonadota	class_Gammaproteobacteria	order_Enterobacterales	family_Enterobacteriaceae	genus_Klebsiella	70.498	50.9163	circular	conjugative
NZ_CP031936.1	0	unnamed2	GCA_014854815.1	Klebsiella pneumoniae	GZ-1	phylum_Pseudomonadota	class_Gammaproteobacteria	order_Enterobacterales	family_Enterobacteriaceae	genus_Klebsiella	133.77	53.3266	circular	mobilizable
NZ_CP032068.1	0	p.E166-P2	GCA_018141225.1	Escherichia coli	E166	phylum_Pseudomonadota	class_Gammaproteobacteria	order_Enterobacterales	family_Enterobacteriaceae	genus_Escherichia	163.224	50.6837	circular	conjugative
NZ_CP032080.1	0	p.CT30-P2	GCA_018141265.1	Escherichia coli	CT30	phylum_Pseudomonadota	class_Gammaproteobacteria	order_Enterobacterales	family_Enterobacteriaceae	genus_Escherichia	146.245	49.415	circular	conjugative
NZ_CP032165.1	0	unnamed2	GCA_006304565.1	Klebsiella pneumoniae	XJ-K1	phylum_Pseudomonadota	class_Gammaproteobacteria	order_Enterobacterales	family_Enterobacteriaceae	genus_Klebsiella	130.628	51.1958	circular	conjugative
NZ_CP032166.1	0	unnamed3	GCA_006304565.1	Klebsiella pneumoniae	XJ-K1	phylum_Pseudomonadota	class_Gammaproteobacteria	order_Enterobacterales	family_Enterobacteriaceae	genus_Klebsiella	99.048	53.0975	circular	non-mobilizable
NZ_CP032171.1	0	unnamed4	GCA_003571525.1	Klebsiella pneumoniae	AR_0076	phylum_Pseudomonadota	class_Gammaproteobacteria	order_Enterobacterales	family_Enterobacteriaceae	genus_Klebsiella	25.51	51.8855	circular	non-mobilizable
NZ_CP032202.1	0	unnamed1	GCA_003571665.1	Escherichia coli	AR_0086	phylum_Pseudomonadota	class_Gammaproteobacteria	order_Enterobacterales	family_Enterobacteriaceae	genus_Escherichia	140.509	52.0387	circular	conjugative
NZ_CP032205.1	0	unnamed	GCA_003571685.1	Escherichia coli	AR_0013	phylum_Pseudomonadota	class_Gammaproteobacteria	order_Enterobacterales	family_Enterobacteriaceae	genus_Escherichia	70.275	52.2675	circular	conjugative
NZ_CP032226.1	0	unnamed4	GCA_003571745.1	Klebsiella pneumoniae	AR_0046	phylum_Pseudomonadota	class_Gammaproteobacteria	order_Enterobacterales	family_Enterobacteriaceae	genus_Klebsiella	85.41	52.7608	circular	conjugative
NZ_CP032242.1	0	unnamed2	GCA_009834285.1	Klebsiella pneumoniae	XJ-K2	phylum_Pseudomonadota	class_Gammaproteobacteria	order_Enterobacterales	family_Enterobacteriaceae	genus_Klebsiella	96.03	53.8134	circular	conjugative
NZ_CP032258.1	0	unnamed1	GCA_003571785.1	Escherichia coli	AR_0067	phylum_Pseudomonadota	class_Gammaproteobacteria	order_Enterobacterales	family_Enterobacteriaceae	genus_Escherichia	128.033	50.9533	circular	conjugative
NZ_CP032262.1	0	unnamed4	GCA_003571785.1	Escherichia coli	AR_0067	phylum_Pseudomonadota	class_Gammaproteobacteria	order_Enterobacterales	family_Enterobacteriaceae	genus_Escherichia	75.026	50.4185	circular	conjugative
NZ_CP032263.1	0	unnamed1	GCA_003571825.1	Escherichia coli	AR_0089	phylum_Pseudomonadota	class_Gammaproteobacteria	order_Enterobacterales	family_Enterobacteriaceae	genus_Escherichia	155.784	49.9056	circular	conjugative
NZ_CP032425.1	0	pOXA1_020001	GCA_002165115.2	Escherichia coli	SCEC020001	phylum_Pseudomonadota	class_Gammaproteobacteria	order_Enterobacterales	family_Enterobacteriaceae	genus_Escherichia	88.392	52.0669	circular	mobilizable
NZ_CP032516.1	0	pEco118UIb	GCA_003627855.1	Escherichia coli	118UI	phylum_Pseudomonadota	class_Gammaproteobacteria	order_Enterobacterales	family_Enterobacteriaceae	genus_Escherichia	90.328	51.3119	circular	non-mobilizable
NZ_CP032799.1	0	pERL06-2497-2	GCA_008926145.1	Escherichia coli	ERL06-2497	phylum_Pseudomonadota	class_Gammaproteobacteria	order_Enterobacterales	family_Enterobacteriaceae	genus_Escherichia	63.089	51.9885	circular	conjugative
NZ_CP032810.1	0	pERL04-3476-2	GCA_008931135.1	Escherichia coli	ERL04-3476	phylum_Pseudomonadota	class_Gammaproteobacteria	order_Enterobacterales	family_Enterobacteriaceae	genus_Escherichia	61.441	51.4868	circular	conjugative
NZ_CP032836.1	0	pINF237_03	GCA_003660205.1	Klebsiella pneumoniae	INF237	phylum_Pseudomonadota	class_Gammaproteobacteria	order_Enterobacterales	family_Enterobacteriaceae	genus_Klebsiella	76.772	50.62	circular	conjugative
NZ_CP032877.1	0	pCTXM15_000837	GCA_002164595.2	Escherichia coli	WCHEC000837	phylum_Pseudomonadota	class_Gammaproteobacteria	order_Enterobacterales	family_Enterobacteriaceae	genus_Escherichia	150.853	51.641	circular	conjugative
NZ_CP032891.1	0	pVir_020022	GCA_002165095.2	Escherichia coli	SCEC020022	phylum_Pseudomonadota	class_Gammaproteobacteria	order_Enterobacterales	family_Enterobacteriaceae	genus_Escherichia	67.351	50.3511	circular	conjugative
NZ_CP032991.1	0	p2_W2-5	GCA_003667405.1	Escherichia coli	W2-5	phylum_Pseudomonadota	class_Gammaproteobacteria	order_Enterobacterales	family_Enterobacteriaceae	genus_Escherichia	83.867	51.1345	circular	conjugative
NZ_CP033091.2	0	unnamed	GCA_003697165.2	Escherichia coli DSM 30083 = JCM 1649 = ATCC 11775	ATCC 11775	phylum_Pseudomonadota	class_Gammaproteobacteria	order_Enterobacterales	family_Enterobacteriaceae	genus_Escherichia	131.333	49.3296	circular	conjugative
NZ_CP033159.1	0	p1ESCUMpO83_CORR	GCA_011045475.1	Escherichia coli	CM IVRI KOL-1	phylum_Pseudomonadota	class_Gammaproteobacteria	order_Enterobacterales	family_Enterobacteriaceae	genus_Escherichia	146.286	52.8793	linear	conjugative
NZ_CP033395.2	0	pKPC12_015625	GCA_003261955.3	Klebsiella pneumoniae	15625	phylum_Pseudomonadota	class_Gammaproteobacteria	order_Enterobacterales	family_Enterobacteriaceae	genus_Klebsiella	55.373	55.0575	circular	conjugative
NZ_CP033400.1	0	pOXA1_020031	GCA_003711045.1	Escherichia coli	WCHEC020031	phylum_Pseudomonadota	class_Gammaproteobacteria	order_Enterobacterales	family_Enterobacteriaceae	genus_Escherichia	91.652	50.9536	circular	non-mobilizable
NZ_CP033404.1	0	pKPC2_115069	GCA_003711065.1	Klebsiella pneumoniae	WCHKP115069	phylum_Pseudomonadota	class_Gammaproteobacteria	order_Enterobacterales	family_Enterobacteriaceae	genus_Klebsiella	154.986	53.0429	circular	conjugative
NZ_CP033629.1	0	unnamed4	GCA_003790485.1	Klebsiella pneumoniae	4743	phylum_Pseudomonadota	class_Gammaproteobacteria	order_Enterobacterales	family_Enterobacteriaceae	genus_Klebsiella	67.867	51.6717	circular	conjugative
NZ_CP033634.1	0	pTB-nb3	GCA_003790525.1	Escherichia coli	ECCNB12-2	phylum_Pseudomonadota	class_Gammaproteobacteria	order_Enterobacterales	family_Enterobacteriaceae	genus_Escherichia	82.252	51.4431	circular	conjugative
NZ_CP033761.1	0	unnamed1	GCA_003812625.1	Escherichia coli	FDAARGOS_536	phylum_Pseudomonadota	class_Gammaproteobacteria	order_Enterobacterales	family_Enterobacteriaceae	genus_Escherichia	111.938	52.2209	circular	conjugative
NZ_CP033847.1	0	unnamed1	GCA_003812945.1	Escherichia coli	FDAARGOS_497	phylum_Pseudomonadota	class_Gammaproteobacteria	order_Enterobacterales	family_Enterobacteriaceae	genus_Escherichia	143.865	50.7643	circular	conjugative
NZ_CP033881.1	0	p50579417_4	GCA_003813145.1	Escherichia coli	50579417	phylum_Pseudomonadota	class_Gammaproteobacteria	order_Enterobacterales	family_Enterobacteriaceae	genus_Escherichia	61.89	52.0957	circular	conjugative
NZ_CP033948.1	0	p2	GCA_003850165.1	Klebsiella pneumoniae subsp. pneumoniae	ARLG-3135	phylum_Pseudomonadota	class_Gammaproteobacteria	order_Enterobacterales	family_Enterobacteriaceae	genus_Klebsiella	70.586	53.0261	circular	non-mobilizable
NZ_CP033962.1	0	p3_L382	GCA_006494915.1	Klebsiella pneumoniae	L482	phylum_Pseudomonadota	class_Gammaproteobacteria	order_Enterobacterales	family_Enterobacteriaceae	genus_Klebsiella	136.159	53.5249	circular	mobilizable
NZ_CP034048.1	0	unnamed3	GCA_003855315.1	Klebsiella pneumoniae	KP_NORM_BLD_2014_104014	phylum_Pseudomonadota	class_Gammaproteobacteria	order_Enterobacterales	family_Enterobacteriaceae	genus_Klebsiella	76.757	52.0643	circular	conjugative
NZ_CP034108.1	0	pRCAD0514EC-2	GCA_017161345.1	Escherichia coli	RCAD0514	phylum_Pseudomonadota	class_Gammaproteobacteria	order_Enterobacterales	family_Enterobacteriaceae	genus_Escherichia	87.297	51.0212	circular	conjugative
NZ_CP034125.1	0	p2b2	GCA_003856475.1	Klebsiella pneumoniae	BJCFK909	phylum_Pseudomonadota	class_Gammaproteobacteria	order_Enterobacterales	family_Enterobacteriaceae	genus_Klebsiella	109.179	54.2705	circular	mobilizable
NZ_CP034167.1	0	p2014C-4015-3	GCA_003860385.1	Escherichia albertii	2014C-4015	phylum_Pseudomonadota	class_Gammaproteobacteria	order_Enterobacterales	family_Enterobacteriaceae	genus_Escherichia	136.645	45.1784	circular	conjugative
NZ_CP034214.1	0	pNCTC_9362	GCA_003864095.1	Escherichia albertii	NCTC 9362	phylum_Pseudomonadota	class_Gammaproteobacteria	order_Enterobacterales	family_Enterobacteriaceae	genus_Escherichia	40.18	52.6008	linear	conjugative
NZ_CP034396.1	0	pCRE1.1	GCA_004135775.1	Escherichia coli	CRE1	phylum_Pseudomonadota	class_Gammaproteobacteria	order_Enterobacterales	family_Enterobacteriaceae	genus_Escherichia	134.635	50.8404	circular	conjugative
NZ_CP034401.1	0	pCRE10.1	GCA_004135815.1	Escherichia coli	CRE10	phylum_Pseudomonadota	class_Gammaproteobacteria	order_Enterobacterales	family_Enterobacteriaceae	genus_Escherichia	134.611	50.8398	circular	conjugative
NZ_CP034417.1	0	pKPC-CR-hvKP-C789	GCA_009684575.1	Klebsiella pneumoniae	C789	phylum_Pseudomonadota	class_Gammaproteobacteria	order_Enterobacterales	family_Enterobacteriaceae	genus_Klebsiella	128.299	53.8586	circular	mobilizable
NZ_CP034592.1	0	pL37-4	GCA_003971215.1	Escherichia coli	L37	phylum_Pseudomonadota	class_Gammaproteobacteria	order_Enterobacterales	family_Enterobacteriaceae	genus_Escherichia	76.559	52.2486	circular	conjugative
NZ_CP034739.1	0	pL65-2	GCA_003999795.1	Escherichia coli	L65	phylum_Pseudomonadota	class_Gammaproteobacteria	order_Enterobacterales	family_Enterobacteriaceae	genus_Escherichia	145.346	50.9784	circular	conjugative
NZ_CP034932.1	0	p2013C-3749-1	GCA_010231485.1	Shigella flexneri	2013C-3749	phylum_Pseudomonadota	class_Gammaproteobacteria	order_Enterobacterales	family_Enterobacteriaceae	genus_Shigella	71.053	51.6389	circular	conjugative
NZ_CP034956.1	0	pCTXM15_020026	GCA_002164975.2	Escherichia coli	SCEC020026	phylum_Pseudomonadota	class_Gammaproteobacteria	order_Enterobacterales	family_Enterobacteriaceae	genus_Escherichia	98.397	51.2373	circular	mobilizable
NZ_CP034964.1	0	pCTXM3_020032	GCA_002164865.2	Escherichia coli	WCHEC020032	phylum_Pseudomonadota	class_Gammaproteobacteria	order_Enterobacterales	family_Enterobacteriaceae	genus_Escherichia	87.704	52.5187	circular	conjugative
NZ_CP035314.1	0	pD72-F33	GCA_004328685.1	Escherichia coli	D72	phylum_Pseudomonadota	class_Gammaproteobacteria	order_Enterobacterales	family_Enterobacteriaceae	genus_Escherichia	89.963	51.32	circular	conjugative
NZ_CP035468.1	0	pU12A_A	GCA_004141955.1	Escherichia coli	U12A	phylum_Pseudomonadota	class_Gammaproteobacteria	order_Enterobacterales	family_Enterobacteriaceae	genus_Escherichia	151.747	51.8383	circular	conjugative
NZ_CP035470.1	0	pU12A_C	GCA_004141955.1	Escherichia coli	U12A	phylum_Pseudomonadota	class_Gammaproteobacteria	order_Enterobacterales	family_Enterobacteriaceae	genus_Escherichia	69.518	50.7063	circular	conjugative
NZ_CP035478.1	0	pU13A_A	GCA_004135165.1	Escherichia coli	U13A	phylum_Pseudomonadota	class_Gammaproteobacteria	order_Enterobacterales	family_Enterobacteriaceae	genus_Escherichia	149.312	51.8244	circular	conjugative
NZ_CP035479.1	0	pU13A_B	GCA_004135165.1	Escherichia coli	U13A	phylum_Pseudomonadota	class_Gammaproteobacteria	order_Enterobacterales	family_Enterobacteriaceae	genus_Escherichia	69.518	50.7135	circular	conjugative
NZ_CP035517.1	0	pU14A_A	GCA_004135915.1	Escherichia coli	U14A	phylum_Pseudomonadota	class_Gammaproteobacteria	order_Enterobacterales	family_Enterobacteriaceae	genus_Escherichia	149.317	51.8226	circular	conjugative
NZ_CP035518.1	0	pU14A_B	GCA_004135915.1	Escherichia coli	U14A	phylum_Pseudomonadota	class_Gammaproteobacteria	order_Enterobacterales	family_Enterobacteriaceae	genus_Escherichia	69.473	50.6384	circular	conjugative
NZ_CP035722.1	0	pU15A_B	GCA_004193755.1	Escherichia coli	U15A	phylum_Pseudomonadota	class_Gammaproteobacteria	order_Enterobacterales	family_Enterobacteriaceae	genus_Escherichia	69.541	50.7197	circular	conjugative
NZ_CP035752.1	0	pE110019_66	GCA_000167875.2	Escherichia coli E110019	E110019	phylum_Pseudomonadota	class_Gammaproteobacteria	order_Enterobacterales	family_Enterobacteriaceae	genus_Escherichia	66.171	52.4429	circular	conjugative
NZ_CP035815.1	0	pB7A_66	GCA_018884265.1	Escherichia coli	B7A	phylum_Pseudomonadota	class_Gammaproteobacteria	order_Enterobacterales	family_Enterobacteriaceae	genus_Escherichia	66.338	51.1833	circular	conjugative
NZ_CP035821.1	0	pWS3294A_97	GCA_018884305.1	Escherichia coli	WS3294A	phylum_Pseudomonadota	class_Gammaproteobacteria	order_Enterobacterales	family_Enterobacteriaceae	genus_Escherichia	97.229	54.1011	circular	conjugative
NZ_CP035825.1	0	pWS4437A1_42	GCA_018884325.1	Escherichia coli	WS4437A-1	phylum_Pseudomonadota	class_Gammaproteobacteria	order_Enterobacterales	family_Enterobacteriaceae	genus_Escherichia	42.841	53.1313	circular	mobilizable
NZ_CP035828.1	0	p67_89	GCA_022376675.1	Escherichia coli	67-1	phylum_Pseudomonadota	class_Gammaproteobacteria	order_Enterobacterales	family_Enterobacteriaceae	genus_Escherichia	89.897	53.7204	circular	conjugative
NZ_CP035829.1	0	p67_83	GCA_022376675.1	Escherichia coli	67-1	phylum_Pseudomonadota	class_Gammaproteobacteria	order_Enterobacterales	family_Enterobacteriaceae	genus_Escherichia	83.544	48.4379	circular	conjugative
NZ_CP035835.1	0	p025542_72	GCA_018884345.1	Escherichia coli	025542-1	phylum_Pseudomonadota	class_Gammaproteobacteria	order_Enterobacterales	family_Enterobacteriaceae	genus_Escherichia	72.087	51.3907	circular	conjugative
NZ_CP035838.1	0	pWS1933D_95	GCA_018884365.1	Escherichia coli	WS1933D	phylum_Pseudomonadota	class_Gammaproteobacteria	order_Enterobacterales	family_Enterobacteriaceae	genus_Escherichia	95.151	53.042	circular	conjugative
NZ_CP035839.1	0	pWS1933D_83	GCA_018884365.1	Escherichia coli	WS1933D	phylum_Pseudomonadota	class_Gammaproteobacteria	order_Enterobacterales	family_Enterobacteriaceae	genus_Escherichia	83.042	48.4996	circular	conjugative
NZ_CP035848.1	0	pTW10598_63	GCA_018884405.1	Escherichia coli	TW10598	phylum_Pseudomonadota	class_Gammaproteobacteria	order_Enterobacterales	family_Enterobacteriaceae	genus_Escherichia	63.103	50.5475	circular	conjugative
NZ_CP035851.1	0	pTW10590_155	GCA_018884425.1	Escherichia coli	TW10590	phylum_Pseudomonadota	class_Gammaproteobacteria	order_Enterobacterales	family_Enterobacteriaceae	genus_Escherichia	155.153	50.0383	circular	conjugative
NZ_CP035857.1	0	pTW11681_90	GCA_018884445.1	Escherichia coli TW11681	TW11681	phylum_Pseudomonadota	class_Gammaproteobacteria	order_Enterobacterales	family_Enterobacteriaceae	genus_Escherichia	90.447	53.6192	circular	conjugative
NZ_CP035858.1	0	pTW11681_81	GCA_018884445.1	Escherichia coli TW11681	TW11681	phylum_Pseudomonadota	class_Gammaproteobacteria	order_Enterobacterales	family_Enterobacteriaceae	genus_Escherichia	81.91	48.3152	circular	conjugative
NZ_CP035863.1	0	pTD225C4_83	GCA_018884465.1	Escherichia coli	TD225-C4	phylum_Pseudomonadota	class_Gammaproteobacteria	order_Enterobacterales	family_Enterobacteriaceae	genus_Escherichia	83.626	52.6212	circular	conjugative
NZ_CP035868.1	0	pE275a_90	GCA_018884485.1	Escherichia coli	E275 a	phylum_Pseudomonadota	class_Gammaproteobacteria	order_Enterobacterales	family_Enterobacteriaceae	genus_Escherichia	90.662	48.6113	circular	conjugative
NZ_CP035875.1	0	pB2C_151	GCA_018884525.1	Escherichia coli	B2C	phylum_Pseudomonadota	class_Gammaproteobacteria	order_Enterobacterales	family_Enterobacteriaceae	genus_Escherichia	151.583	48.3841	circular	conjugative
NZ_CP035881.1	0	pDS26_81	GCA_018884545.1	Escherichia coli	DS26-1	phylum_Pseudomonadota	class_Gammaproteobacteria	order_Enterobacterales	family_Enterobacteriaceae	genus_Escherichia	81.772	52.2868	circular	conjugative
NZ_CP035883.1	0	pWS0115A_186	GCA_018884565.1	Escherichia coli	WS0115A	phylum_Pseudomonadota	class_Gammaproteobacteria	order_Enterobacterales	family_Enterobacteriaceae	genus_Escherichia	186.206	48.9179	circular	conjugative
NZ_CP035885.1	0	pLSN03016011A_163	GCA_018884585.1	Escherichia coli	LSN03-016011/A	phylum_Pseudomonadota	class_Gammaproteobacteria	order_Enterobacterales	family_Enterobacteriaceae	genus_Escherichia	163.137	48.6928	circular	conjugative
NZ_CP036180.1	0	p1_025970	GCA_004295365.1	Escherichia coli	WCHEC025970	phylum_Pseudomonadota	class_Gammaproteobacteria	order_Enterobacterales	family_Enterobacteriaceae	genus_Escherichia	109.593	52.6931	circular	conjugative
NZ_CP036244.1	0	pS65EC	GCA_004299805.1	Escherichia coli	S65EC	phylum_Pseudomonadota	class_Gammaproteobacteria	order_Enterobacterales	family_Enterobacteriaceae	genus_Escherichia	146.792	50.7739	circular	conjugative
NZ_CP036301.1	0	pKPC2_015093	GCA_002852365.2	Klebsiella pneumoniae subsp. pneumoniae	WCHKP015093	phylum_Pseudomonadota	class_Gammaproteobacteria	order_Enterobacterales	family_Enterobacteriaceae	genus_Klebsiella	154.724	53.0771	circular	conjugative
NZ_CP036306.1	0	pKPC2_020098	GCA_003037005.2	Klebsiella pneumoniae	WCHKP020098	phylum_Pseudomonadota	class_Gammaproteobacteria	order_Enterobacterales	family_Enterobacteriaceae	genus_Klebsiella	149.519	54.3469	circular	mobilizable
NZ_CP036329.1	0	pIncFIA	GCA_002909775.2	Klebsiella pneumoniae	BA28434	phylum_Pseudomonadota	class_Gammaproteobacteria	order_Enterobacterales	family_Enterobacteriaceae	genus_Klebsiella	71.246	53.1047	linear	non-mobilizable
NZ_CP036362.1	0	pKPC2_095080	GCA_002257765.2	Klebsiella pneumoniae	WCHKP2080	phylum_Pseudomonadota	class_Gammaproteobacteria	order_Enterobacterales	family_Enterobacteriaceae	genus_Klebsiella	120.195	54.1387	circular	conjugative
NZ_CP036366.1	0	pCTXM65_115068	GCA_004322795.1	Klebsiella pneumoniae	WCHKP115068	phylum_Pseudomonadota	class_Gammaproteobacteria	order_Enterobacterales	family_Enterobacteriaceae	genus_Klebsiella	82.649	54.1713	circular	conjugative
NZ_CP036367.1	0	pKPC12_115068	GCA_004322795.1	Klebsiella pneumoniae	WCHKP115068	phylum_Pseudomonadota	class_Gammaproteobacteria	order_Enterobacterales	family_Enterobacteriaceae	genus_Klebsiella	55.373	55.0575	circular	conjugative
NZ_CP036372.1	0	pKPC2_020037	GCA_002811305.2	Klebsiella pneumoniae	WCHKP020037	phylum_Pseudomonadota	class_Gammaproteobacteria	order_Enterobacterales	family_Enterobacteriaceae	genus_Klebsiella	172.77	53.5706	circular	conjugative
NZ_CP037904.1	0	unnamed1	GCA_004924275.1	Escherichia coli	LHM10-1	phylum_Pseudomonadota	class_Gammaproteobacteria	order_Enterobacterales	family_Enterobacteriaceae	genus_Escherichia	108.366	53.5869	circular	conjugative
NZ_CP037912.1	0	pYSP8-1-CTX-M-14	GCA_004924255.1	Escherichia coli	YSP8-1	phylum_Pseudomonadota	class_Gammaproteobacteria	order_Enterobacterales	family_Enterobacteriaceae	genus_Escherichia	149.304	50.7294	circular	conjugative
NZ_CP037947.1	0	pCFSAN027346-2	GCA_004358365.1	Escherichia coli	CFSAN027346	phylum_Pseudomonadota	class_Gammaproteobacteria	order_Enterobacterales	family_Enterobacteriaceae	genus_Escherichia	73.152	51.2877	circular	conjugative
NZ_CP038182.1	0	p2HS-C-2	GCA_004526255.1	Escherichia coli	2 HS-C	phylum_Pseudomonadota	class_Gammaproteobacteria	order_Enterobacterales	family_Enterobacteriaceae	genus_Escherichia	115.257	50.3813	circular	conjugative
NZ_CP038338.1	0	pLSU61-1	GCA_013167495.1	Escherichia coli O157:H7	LSU61	phylum_Pseudomonadota	class_Gammaproteobacteria	order_Enterobacterales	family_Enterobacteriaceae	genus_Escherichia	119.161	49.7134	circular	conjugative
NZ_CP038385.1	0	pDEC5E-2	GCA_013167935.1	Escherichia coli O55:H7	DEC5E	phylum_Pseudomonadota	class_Gammaproteobacteria	order_Enterobacterales	family_Enterobacteriaceae	genus_Escherichia	80.565	53.563	circular	conjugative
NZ_CP038393.1	0	pDEC5B-5	GCA_013167995.1	Escherichia coli O55:H7	DEC5B	phylum_Pseudomonadota	class_Gammaproteobacteria	order_Enterobacterales	family_Enterobacteriaceae	genus_Escherichia	99.707	49.4028	circular	conjugative
NZ_CP038413.1	0	p493-89-1	GCA_013168115.1	Escherichia coli O157:H7	493/89	phylum_Pseudomonadota	class_Gammaproteobacteria	order_Enterobacterales	family_Enterobacteriaceae	genus_Escherichia	121.214	49.7047	circular	conjugative
NZ_CP038455.1	0	pEC129_2	GCA_005156265.1	Escherichia coli	EC-129	phylum_Pseudomonadota	class_Gammaproteobacteria	order_Enterobacterales	family_Enterobacteriaceae	genus_Escherichia	117.599	53.1476	circular	conjugative
NZ_CP038792.1	0	pDW54_1	GCA_004771235.1	Escherichia coli	PF9285	phylum_Pseudomonadota	class_Gammaproteobacteria	order_Enterobacterales	family_Enterobacteriaceae	genus_Escherichia	129.92	48.8062	circular	conjugative
NZ_CP038858.1	0	unnamed	GCA_004792495.1	Escherichia coli	PigCaeca_2	phylum_Pseudomonadota	class_Gammaproteobacteria	order_Enterobacterales	family_Enterobacteriaceae	genus_Escherichia	131.158	50.5063	circular	conjugative
NZ_CP039405.1	0	unnamed	GCA_004804185.1	Escherichia coli	377323_2f	phylum_Pseudomonadota	class_Gammaproteobacteria	order_Enterobacterales	family_Enterobacteriaceae	genus_Escherichia	85.191	47.7492	circular	conjugative
NZ_CP039513.2	0	p7102_58-6	GCA_004923415.2	Salmonella enterica subsp. enterica serovar Worthington	7102.58	phylum_Pseudomonadota	class_Gammaproteobacteria	order_Enterobacterales	family_Enterobacteriaceae	genus_Salmonella	81.615	52.5357	circular	conjugative
NZ_CP039562.1	0	p08-5333.1	GCA_004919145.1	Salmonella enterica subsp. enterica serovar 1,4,[5],12:i:-	PNCS014847	phylum_Pseudomonadota	class_Gammaproteobacteria	order_Enterobacterales	family_Enterobacteriaceae	genus_Salmonella	178.506	52.2207	circular	conjugative
NZ_CP039810.1	0	pC2660-3-KPC	GCA_010183645.1	Klebsiella pneumoniae	C2660	phylum_Pseudomonadota	class_Gammaproteobacteria	order_Enterobacterales	family_Enterobacteriaceae	genus_Klebsiella	153.556	53.0985	circular	conjugative
NZ_CP039820.1	0	pC2414-2-KPC	GCA_010183685.1	Klebsiella pneumoniae	C2414	phylum_Pseudomonadota	class_Gammaproteobacteria	order_Enterobacterales	family_Enterobacteriaceae	genus_Klebsiella	172.001	53.4671	circular	conjugative
NZ_CP040070.1	0	p_unnamed3	GCA_006352265.1	Escherichia coli	A1_181	phylum_Pseudomonadota	class_Gammaproteobacteria	order_Enterobacterales	family_Enterobacteriaceae	genus_Escherichia	82.718	51.5692	circular	mobilizable
NZ_CP040124.1	0	pLSH-KPN148-2	GCA_009914235.1	Klebsiella pneumoniae	LSH-KPN148	phylum_Pseudomonadota	class_Gammaproteobacteria	order_Enterobacterales	family_Enterobacteriaceae	genus_Klebsiella	72.06	51.5334	circular	mobilizable
NZ_CP040265.1	0	pEc631_2	GCA_008642395.1	Escherichia coli	631	phylum_Pseudomonadota	class_Gammaproteobacteria	order_Enterobacterales	family_Enterobacteriaceae	genus_Escherichia	73.952	50.4232	circular	conjugative
NZ_CP040398.1	0	pCTX-M-15_22372	GCA_005671355.1	Escherichia coli	BA22372	phylum_Pseudomonadota	class_Gammaproteobacteria	order_Enterobacterales	family_Enterobacteriaceae	genus_Escherichia	98.47	51.2288	circular	mobilizable
NZ_CP040454.1	0	unnamed1	GCA_007833875.1	Escherichia coli	UPEC132	phylum_Pseudomonadota	class_Gammaproteobacteria	order_Enterobacterales	family_Enterobacteriaceae	genus_Escherichia	117.139	49.0452	circular	conjugative
NZ_CP040535.1	0	pCR-HvKP1-KPC	GCA_005853785.1	Klebsiella pneumoniae	CR-HvKP1	phylum_Pseudomonadota	class_Gammaproteobacteria	order_Enterobacterales	family_Enterobacteriaceae	genus_Klebsiella	177.591	53.0624	circular	conjugative
NZ_CP040541.1	0	pCR-HvKP4-pKPC	GCA_005854245.1	Klebsiella pneumoniae	CR-HvKP4	phylum_Pseudomonadota	class_Gammaproteobacteria	order_Enterobacterales	family_Enterobacteriaceae	genus_Klebsiella	177.585	53.0597	circular	conjugative
NZ_CP040547.1	0	pCR-HvKP5-KPC	GCA_005854025.1	Klebsiella pneumoniae	CR-HvKP5	phylum_Pseudomonadota	class_Gammaproteobacteria	order_Enterobacterales	family_Enterobacteriaceae	genus_Klebsiella	177.587	53.0591	circular	conjugative
NZ_CP040807.1	0	pEF02	GCA_003944565.2	Escherichia fergusonii	EFCF056	phylum_Pseudomonadota	class_Gammaproteobacteria	order_Enterobacterales	family_Enterobacteriaceae	genus_Escherichia	90.871	53.368	circular	conjugative
NZ_CP040835.1	0	pSH12_KPC	GCA_019444635.1	Klebsiella pneumoniae	SH12	phylum_Pseudomonadota	class_Gammaproteobacteria	order_Enterobacterales	family_Enterobacteriaceae	genus_Klebsiella	167.468	53.6998	circular	conjugative
NZ_CP040885.1	0	pK71-77-2	GCA_006337025.1	Escherichia coli	K71-77	phylum_Pseudomonadota	class_Gammaproteobacteria	order_Enterobacterales	family_Enterobacteriaceae	genus_Escherichia	117.59	51.3522	circular	conjugative
NZ_CP040922.1	0	p853EC3	GCA_006351885.1	Escherichia coli	FC853_EC	phylum_Pseudomonadota	class_Gammaproteobacteria	order_Enterobacterales	family_Enterobacteriaceae	genus_Escherichia	143.714	52.4493	circular	conjugative
NZ_CP040995.1	0	unnamed3	GCA_006364295.1	Klebsiella pneumoniae	FDAARGOS_775	phylum_Pseudomonadota	class_Gammaproteobacteria	order_Enterobacterales	family_Enterobacteriaceae	genus_Klebsiella	105.919	52.9027	circular	conjugative
NZ_CP041032.1	0	pLB_CTX-M-15_PT109	GCA_009761715.1	Escherichia coli	PT109	phylum_Pseudomonadota	class_Gammaproteobacteria	order_Enterobacterales	family_Enterobacteriaceae	genus_Escherichia	126.409	51.8294	circular	mobilizable
NZ_CP041102.1	0	unnamed3	GCA_002248115.3	Klebsiella pneumoniae subsp. pneumoniae	KPCTRSRTH07	phylum_Pseudomonadota	class_Gammaproteobacteria	order_Enterobacterales	family_Enterobacteriaceae	genus_Klebsiella	98.807	52.8677	circular	conjugative
NZ_CP041111.1	0	unnamed1	GCA_002246595.3	Escherichia coli	ECCTRSRTH03	phylum_Pseudomonadota	class_Gammaproteobacteria	order_Enterobacterales	family_Enterobacteriaceae	genus_Escherichia	96.497	52.0824	circular	conjugative
NZ_CP041177.1	0	p12367A	GCA_006517055.1	Salmonella enterica subsp. enterica serovar Enteritidis	SJTUF12367v2	phylum_Pseudomonadota	class_Gammaproteobacteria	order_Enterobacterales	family_Enterobacteriaceae	genus_Salmonella	111.764	53.0448	circular	conjugative
NZ_CP041299.1	0	pCys-1	GCA_006777045.1	Escherichia coli O1:H42	CLSC36	phylum_Pseudomonadota	class_Gammaproteobacteria	order_Enterobacterales	family_Enterobacteriaceae	genus_Escherichia	195.702	49.4737	circular	conjugative
NZ_CP041301.1	0	pCys-6	GCA_006777065.1	Escherichia coli	MSHS 472	phylum_Pseudomonadota	class_Gammaproteobacteria	order_Enterobacterales	family_Enterobacteriaceae	genus_Escherichia	150.137	51.8273	circular	conjugative
NZ_CP041303.1	0	pCys-11	GCA_006777085.1	Escherichia coli	MSHS 133	phylum_Pseudomonadota	class_Gammaproteobacteria	order_Enterobacterales	family_Enterobacteriaceae	genus_Escherichia	157.66	49.8306	circular	conjugative
NZ_CP041338.1	0	pSUH-1	GCA_009577985.1	Escherichia coli	CCUG 73778	phylum_Pseudomonadota	class_Gammaproteobacteria	order_Enterobacterales	family_Enterobacteriaceae	genus_Escherichia	161.372	51.7103	circular	conjugative
NZ_CP041339.1	0	pSUH-2	GCA_009577985.1	Escherichia coli	CCUG 73778	phylum_Pseudomonadota	class_Gammaproteobacteria	order_Enterobacterales	family_Enterobacteriaceae	genus_Escherichia	79.945	51.628	circular	conjugative
NZ_CP041358.1	0	unnamed1	GCA_006965465.1	Escherichia coli	U1	phylum_Pseudomonadota	class_Gammaproteobacteria	order_Enterobacterales	family_Enterobacteriaceae	genus_Escherichia	130.003	50.8611	circular	conjugative
NZ_CP041363.1	0	p133355_SW_C4_Cam-1	GCA_006965505.1	Citrobacter amalonaticus	133355-SW-C4-Cam	phylum_Pseudomonadota	class_Gammaproteobacteria	order_Enterobacterales	family_Enterobacteriaceae	genus_Citrobacter	81.724	52.5158	circular	conjugative
NZ_CP041375.1	0	pKP58-2	GCA_008728695.1	Klebsiella pneumoniae	KP58	phylum_Pseudomonadota	class_Gammaproteobacteria	order_Enterobacterales	family_Enterobacteriaceae	genus_Klebsiella	134.972	53.3288	circular	mobilizable
NZ_CP041393.1	0	p45407_1	GCA_007012305.1	Escherichia coli	ECOL-18-VL-LA-PA-Ryan-0026	phylum_Pseudomonadota	class_Gammaproteobacteria	order_Enterobacterales	family_Enterobacteriaceae	genus_Escherichia	139.547	53.0058	circular	conjugative
NZ_CP041414.1	0	pSTEC719_3	GCA_009948655.1	Escherichia coli	STEC719	phylum_Pseudomonadota	class_Gammaproteobacteria	order_Enterobacterales	family_Enterobacteriaceae	genus_Escherichia	84.14	51.1124	circular	conjugative
NZ_CP041415.1	0	pSTEC719_4	GCA_009948655.1	Escherichia coli	STEC719	phylum_Pseudomonadota	class_Gammaproteobacteria	order_Enterobacterales	family_Enterobacteriaceae	genus_Escherichia	85.426	49.5072	circular	conjugative
NZ_CP041421.1	0	pSTEC711_5	GCA_009949145.1	Escherichia coli	STEC711	phylum_Pseudomonadota	class_Gammaproteobacteria	order_Enterobacterales	family_Enterobacteriaceae	genus_Escherichia	82.344	48.7164	circular	conjugative
NZ_CP041424.1	0	pSTEC409_2	GCA_009949705.1	Escherichia coli	STEC409	phylum_Pseudomonadota	class_Gammaproteobacteria	order_Enterobacterales	family_Enterobacteriaceae	genus_Escherichia	81.11	49.5894	circular	conjugative
NZ_CP041428.1	0	pSTEC388_3	GCA_009950125.1	Escherichia coli	STEC388	phylum_Pseudomonadota	class_Gammaproteobacteria	order_Enterobacterales	family_Enterobacteriaceae	genus_Escherichia	67.626	52.2196	circular	conjugative
NZ_CP041430.1	0	pSTEC367	GCA_009950475.1	Escherichia coli	STEC367	phylum_Pseudomonadota	class_Gammaproteobacteria	order_Enterobacterales	family_Enterobacteriaceae	genus_Escherichia	80.039	50.0718	circular	conjugative
NZ_CP041432.1	0	pSTEC316	GCA_009950805.1	Escherichia coli	STEC316	phylum_Pseudomonadota	class_Gammaproteobacteria	order_Enterobacterales	family_Enterobacteriaceae	genus_Escherichia	80.029	50.0768	circular	conjugative
NZ_CP041434.1	0	pSTEC313	GCA_009951245.1	Escherichia coli	STEC313	phylum_Pseudomonadota	class_Gammaproteobacteria	order_Enterobacterales	family_Enterobacteriaceae	genus_Escherichia	80.039	50.0706	circular	conjugative
NZ_CP041436.1	0	pSTEC309	GCA_009951745.1	Escherichia coli	STEC309	phylum_Pseudomonadota	class_Gammaproteobacteria	order_Enterobacterales	family_Enterobacteriaceae	genus_Escherichia	88.727	49.2454	circular	conjugative
NZ_CP041438.1	0	pSTEC005	GCA_009952125.1	Escherichia coli	STEC005	phylum_Pseudomonadota	class_Gammaproteobacteria	order_Enterobacterales	family_Enterobacteriaceae	genus_Escherichia	89.435	48.8925	circular	conjugative
NZ_CP041439.1	0	pYPE12-106k	GCA_008807155.1	Escherichia coli	YPE12	phylum_Pseudomonadota	class_Gammaproteobacteria	order_Enterobacterales	family_Enterobacteriaceae	genus_Escherichia	106.63	51.101	circular	conjugative
NZ_CP041619.1	0	pC32_1	GCA_007197595.1	Shigella flexneri	C32	phylum_Pseudomonadota	class_Gammaproteobacteria	order_Enterobacterales	family_Enterobacteriaceae	genus_Shigella	90.682	52.1052	circular	mobilizable
NZ_CP041920.1	0	unnamed1	GCA_007632435.1	Escherichia coli	Ec40743	phylum_Pseudomonadota	class_Gammaproteobacteria	order_Enterobacterales	family_Enterobacteriaceae	genus_Escherichia	122.471	49.9041	circular	conjugative
NZ_CP041948.1	0	pKP2_2	GCA_009720445.1	Klebsiella pneumoniae	KP2	phylum_Pseudomonadota	class_Gammaproteobacteria	order_Enterobacterales	family_Enterobacteriaceae	genus_Klebsiella	75.307	52.1718	circular	conjugative
NZ_CP041957.1	0	pEC2_2	GCA_009720465.1	Escherichia coli	EC2	phylum_Pseudomonadota	class_Gammaproteobacteria	order_Enterobacterales	family_Enterobacteriaceae	genus_Escherichia	83.648	52.4005	circular	conjugative
NZ_CP041997.1	0	pAR349	GCA_008152105.1	Escherichia coli	AR Bank #0349	phylum_Pseudomonadota	class_Gammaproteobacteria	order_Enterobacterales	family_Enterobacteriaceae	genus_Escherichia	278.067	49.205	circular	conjugative
NZ_CP042245.1	0	pColV-PU1	GCA_007833255.1	Escherichia coli	PU-1	phylum_Pseudomonadota	class_Gammaproteobacteria	order_Enterobacterales	family_Enterobacteriaceae	genus_Escherichia	285.922	50.4354	circular	conjugative
NZ_CP042247.1	0	pBCE049-1	GCA_007833295.1	Escherichia coli	BCE049	phylum_Pseudomonadota	class_Gammaproteobacteria	order_Enterobacterales	family_Enterobacteriaceae	genus_Escherichia	142.705	47.9619	circular	conjugative
NZ_CP042297.1	0	p2RM9088	GCA_008065435.1	Escherichia coli	RM9088	phylum_Pseudomonadota	class_Gammaproteobacteria	order_Enterobacterales	family_Enterobacteriaceae	genus_Escherichia	86.529	49.2378	circular	conjugative
NZ_CP042337.1	0	pCTXM-GZ04	GCA_004405205.2	Escherichia coli	GZ04-0086	phylum_Pseudomonadota	class_Gammaproteobacteria	order_Enterobacterales	family_Enterobacteriaceae	genus_Escherichia	159.61	51.416	circular	conjugative
NZ_CP042338.1	0	pNDM5-GZ04_B	GCA_004405205.2	Escherichia coli	GZ04-0086	phylum_Pseudomonadota	class_Gammaproteobacteria	order_Enterobacterales	family_Enterobacteriaceae	genus_Escherichia	68.545	51.5865	circular	conjugative
NZ_CP042586.1	0	pLD91-1-146kb	GCA_007995175.1	Escherichia coli	LD91-1	phylum_Pseudomonadota	class_Gammaproteobacteria	order_Enterobacterales	family_Enterobacteriaceae	genus_Escherichia	146.133	50.9946	circular	conjugative
NZ_CP042879.1	0	pNMBU-W05E18_01	GCA_013282275.1	Escherichia coli	NMBU_W05E18	phylum_Pseudomonadota	class_Gammaproteobacteria	order_Enterobacterales	family_Enterobacteriaceae	genus_Escherichia	132.874	50.934	circular	conjugative
NZ_CP042881.1	0	pNMBU-W05E18_03	GCA_013282275.1	Escherichia coli	NMBU_W05E18	phylum_Pseudomonadota	class_Gammaproteobacteria	order_Enterobacterales	family_Enterobacteriaceae	genus_Escherichia	66.3	50.2278	circular	non-mobilizable
NZ_CP042887.1	0	pNMBU-W12E19_03	GCA_013282315.1	Escherichia coli O10:H32	NMBU-W12E19	phylum_Pseudomonadota	class_Gammaproteobacteria	order_Enterobacterales	family_Enterobacteriaceae	genus_Escherichia	68.601	52.2019	circular	conjugative
NZ_CP042897.1	0	pCFSAN061771_01	GCA_003400045.2	Escherichia coli	CFSAN061771	phylum_Pseudomonadota	class_Gammaproteobacteria	order_Enterobacterales	family_Enterobacteriaceae	genus_Escherichia	167.754	50.3702	circular	conjugative
NZ_CP042943.1	0	pATCC-35471_1	GCA_008064895.1	Escherichia fergusonii	ATCC 35471	phylum_Pseudomonadota	class_Gammaproteobacteria	order_Enterobacterales	family_Enterobacteriaceae	genus_Escherichia	42.599	51.6632	linear	conjugative
NZ_CP042972.1	0	pCFSAN061769_03	GCA_003399775.2	Escherichia coli	CFSAN061769	phylum_Pseudomonadota	class_Gammaproteobacteria	order_Enterobacterales	family_Enterobacteriaceae	genus_Escherichia	129.967	52.3248	circular	conjugative
NZ_CP043219.1	0	pET6.2-IncFII	GCA_008124005.1	Escherichia coli O80:H26	EC-107	phylum_Pseudomonadota	class_Gammaproteobacteria	order_Enterobacterales	family_Enterobacteriaceae	genus_Escherichia	94.175	53.8646	circular	conjugative
NZ_CP043229.1	0	pEc-050-CMY-2	GCA_008124425.1	Escherichia coli	Ec-050	phylum_Pseudomonadota	class_Gammaproteobacteria	order_Enterobacterales	family_Enterobacteriaceae	genus_Escherichia	67.616	50.9998	circular	conjugative
NZ_CP043230.1	0	pEc-050-NDM-5	GCA_008124425.1	Escherichia coli	Ec-050	phylum_Pseudomonadota	class_Gammaproteobacteria	order_Enterobacterales	family_Enterobacteriaceae	genus_Escherichia	99.461	52.9534	circular	non-mobilizable
NZ_CP043273.1	0	p1RM9973	GCA_017357745.1	Escherichia albertii	RM9973	phylum_Pseudomonadota	class_Gammaproteobacteria	order_Enterobacterales	family_Enterobacteriaceae	genus_Escherichia	105.082	46.6969	circular	conjugative
NZ_CP043276.1	0	p1_035148	GCA_022558985.1	Escherichia coli	WCHEC035148	phylum_Pseudomonadota	class_Gammaproteobacteria	order_Enterobacterales	family_Enterobacteriaceae	genus_Escherichia	122.305	51.9415	circular	non-mobilizable
NZ_CP043282.1	0	p1_025157	GCA_022559005.1	Escherichia coli	WCHEC025157	phylum_Pseudomonadota	class_Gammaproteobacteria	order_Enterobacterales	family_Enterobacteriaceae	genus_Escherichia	116.435	52.9798	circular	conjugative
NZ_CP043286.1	0	pCTXM55_025985	GCA_022559025.1	Escherichia coli	WCHEC025985	phylum_Pseudomonadota	class_Gammaproteobacteria	order_Enterobacterales	family_Enterobacteriaceae	genus_Escherichia	111.058	49.8136	circular	conjugative
NZ_CP043289.1	0	p2_025985	GCA_022559025.1	Escherichia coli	WCHEC025985	phylum_Pseudomonadota	class_Gammaproteobacteria	order_Enterobacterales	family_Enterobacteriaceae	genus_Escherichia	72.276	51.2425	circular	conjugative
NZ_CP043297.1	0	p1_040047	GCA_022559045.1	Escherichia coli	WCHEC040047	phylum_Pseudomonadota	class_Gammaproteobacteria	order_Enterobacterales	family_Enterobacteriaceae	genus_Escherichia	110.724	50.6909	circular	conjugative
NZ_CP043336.1	0	p1_115106	GCA_022559065.1	Escherichia coli	WCHEC115106	phylum_Pseudomonadota	class_Gammaproteobacteria	order_Enterobacterales	family_Enterobacteriaceae	genus_Escherichia	133.446	52.2796	circular	conjugative
NZ_CP043338.1	0	p3_115106	GCA_022559065.1	Escherichia coli	WCHEC115106	phylum_Pseudomonadota	class_Gammaproteobacteria	order_Enterobacterales	family_Enterobacteriaceae	genus_Escherichia	90.384	52.6465	circular	conjugative
NZ_CP043345.1	0	pKPC2_020039	GCA_002894385.2	Klebsiella pneumoniae subsp. pneumoniae	WCHKP020039	phylum_Pseudomonadota	class_Gammaproteobacteria	order_Enterobacterales	family_Enterobacteriaceae	genus_Klebsiella	128.614	54.5726	circular	non-mobilizable
NZ_CP043354.1	0	pKPC2_020115	GCA_003038135.2	Klebsiella pneumoniae	WCHKP020115	phylum_Pseudomonadota	class_Gammaproteobacteria	order_Enterobacterales	family_Enterobacteriaceae	genus_Klebsiella	99.284	54.0188	circular	conjugative
NZ_CP043355.1	0	p1_020115	GCA_003038135.2	Klebsiella pneumoniae	WCHKP020115	phylum_Pseudomonadota	class_Gammaproteobacteria	order_Enterobacterales	family_Enterobacteriaceae	genus_Klebsiella	78.836	52.7716	circular	non-mobilizable
NZ_CP043358.1	0	pKPC2_020120	GCA_002852785.2	Klebsiella pneumoniae subsp. pneumoniae	WCHKP020120	phylum_Pseudomonadota	class_Gammaproteobacteria	order_Enterobacterales	family_Enterobacteriaceae	genus_Klebsiella	154.719	53.0756	circular	conjugative
NZ_CP043407.1	0	pNMBU-W13E19_01	GCA_013282335.1	Escherichia coli	NMBU-W13E19	phylum_Pseudomonadota	class_Gammaproteobacteria	order_Enterobacterales	family_Enterobacteriaceae	genus_Escherichia	122.112	52.5616	circular	conjugative
NZ_CP043408.1	0	pNMBU-W13E19_02	GCA_013282335.1	Escherichia coli	NMBU-W13E19	phylum_Pseudomonadota	class_Gammaproteobacteria	order_Enterobacterales	family_Enterobacteriaceae	genus_Escherichia	67.044	51.6929	circular	conjugative
NZ_CP043415.1	0	pNTEC2-42405	GCA_009931435.1	Escherichia coli	EC42405	phylum_Pseudomonadota	class_Gammaproteobacteria	order_Enterobacterales	family_Enterobacteriaceae	genus_Escherichia	138.121	49.3922	circular	conjugative
NZ_CP043824.1	0	p1RM10740	GCA_022117635.1	Escherichia coli	RM10740	phylum_Pseudomonadota	class_Gammaproteobacteria	order_Enterobacterales	family_Enterobacteriaceae	genus_Escherichia	114.358	51.1779	circular	conjugative
NZ_CP043829.1	0	p1RM8082	GCA_022117655.1	Escherichia coli	RM8082	phylum_Pseudomonadota	class_Gammaproteobacteria	order_Enterobacterales	family_Enterobacteriaceae	genus_Escherichia	146.074	47.4253	circular	conjugative
NZ_CP043851.1	0	unnamed	GCA_016864475.1	Escherichia coli ATCC 8739	ATCC 8739	phylum_Pseudomonadota	class_Gammaproteobacteria	order_Enterobacterales	family_Enterobacteriaceae	genus_Escherichia	116.228	48.9727	circular	conjugative
NZ_CP043935.1	0	pSCKLB555-3	GCA_008632415.1	Klebsiella pneumoniae	555	phylum_Pseudomonadota	class_Gammaproteobacteria	order_Enterobacterales	family_Enterobacteriaceae	genus_Klebsiella	179.179	52.6278	circular	conjugative
NZ_CP043945.1	0	pMPCMY-2	GCA_008632575.1	Escherichia coli	AR216.2b	phylum_Pseudomonadota	class_Gammaproteobacteria	order_Enterobacterales	family_Enterobacteriaceae	genus_Escherichia	66.573	50.8449	circular	conjugative
NZ_CP043948.1	0	pMPNDM-5	GCA_008632555.1	Escherichia coli	AR202.2	phylum_Pseudomonadota	class_Gammaproteobacteria	order_Enterobacterales	family_Enterobacteriaceae	genus_Escherichia	99.454	52.9531	circular	non-mobilizable
NZ_CP043949.1	0	pMPCMY-2	GCA_008632555.1	Escherichia coli	AR202.2	phylum_Pseudomonadota	class_Gammaproteobacteria	order_Enterobacterales	family_Enterobacteriaceae	genus_Escherichia	66.611	50.8655	circular	conjugative
NZ_CP043952.1	0	pST95-32-2	GCA_008632595.1	Escherichia coli	ST95-32	phylum_Pseudomonadota	class_Gammaproteobacteria	order_Enterobacterales	family_Enterobacteriaceae	genus_Escherichia	189.994	49.2016	circular	conjugative
NZ_CP044043.1	0	unnamed1	GCA_008693445.1	Klebsiella pneumoniae	FDAARGOS_629	phylum_Pseudomonadota	class_Gammaproteobacteria	order_Enterobacterales	family_Enterobacteriaceae	genus_Klebsiella	72.634	52.9931	circular	non-mobilizable
NZ_CP044149.1	0	pAR-0427-1	GCA_008727195.1	Escherichia coli O157	AR-0427	phylum_Pseudomonadota	class_Gammaproteobacteria	order_Enterobacterales	family_Enterobacteriaceae	genus_Escherichia	74.819	51.8251	linear	conjugative
NZ_CP044156.1	0	pAR-0424-1	GCA_008727255.1	Shigella flexneri	AR-0424	phylum_Pseudomonadota	class_Gammaproteobacteria	order_Enterobacterales	family_Enterobacteriaceae	genus_Shigella	79.831	51.6742	circular	conjugative
NZ_CP044190.1	0	pAR-0401-2	GCA_008727655.1	Salmonella enterica subsp. enterica serovar Albert	AR-0401	phylum_Pseudomonadota	class_Gammaproteobacteria	order_Enterobacterales	family_Enterobacteriaceae	genus_Salmonella	120.39	50.9752	circular	conjugative
NZ_CP044259.1	0	pKPC-2-KP65	GCA_008728415.1	Klebsiella pneumoniae	KP65	phylum_Pseudomonadota	class_Gammaproteobacteria	order_Enterobacterales	family_Enterobacteriaceae	genus_Klebsiella	144.422	53.6587	circular	mobilizable
NZ_CP044404.1	0	pNMBU-W10C18_01	GCA_013282355.1	Escherichia coli	NMBU-W10C18	phylum_Pseudomonadota	class_Gammaproteobacteria	order_Enterobacterales	family_Enterobacteriaceae	genus_Escherichia	114.329	50.1316	circular	conjugative
NZ_CP044440.1	0	pHeN100_03	GCA_026427755.1	Escherichia coli	HeN100	phylum_Pseudomonadota	class_Gammaproteobacteria	order_Enterobacterales	family_Enterobacteriaceae	genus_Escherichia	83.958	51.951	circular	conjugative
NZ_CP045019.1	0	pBK13048-5	GCA_009025895.1	Klebsiella pneumoniae subsp. pneumoniae	BK13048	phylum_Pseudomonadota	class_Gammaproteobacteria	order_Enterobacterales	family_Enterobacteriaceae	genus_Klebsiella	44.85	53.6455	circular	non-mobilizable
NZ_CP045020.1	0	pBK13048-6	GCA_009025895.1	Klebsiella pneumoniae subsp. pneumoniae	BK13048	phylum_Pseudomonadota	class_Gammaproteobacteria	order_Enterobacterales	family_Enterobacteriaceae	genus_Klebsiella	28.729	53.5104	circular	non-mobilizable
NZ_CP045207.1	0	unnamed1	GCA_016864175.1	Escherichia coli	DE17	phylum_Pseudomonadota	class_Gammaproteobacteria	order_Enterobacterales	family_Enterobacteriaceae	genus_Escherichia	194.162	49.8491	circular	conjugative
NZ_CP045264.1	0	p16HN-263_KPC	GCA_011066505.1	Klebsiella pneumoniae	16HN-263	phylum_Pseudomonadota	class_Gammaproteobacteria	order_Enterobacterales	family_Enterobacteriaceae	genus_Klebsiella	129.252	54.4618	circular	mobilizable
NZ_CP045279.1	0	pLAU-OXA2	GCA_009363035.1	Escherichia coli	LAU-OXA	phylum_Pseudomonadota	class_Gammaproteobacteria	order_Enterobacterales	family_Enterobacteriaceae	genus_Escherichia	82.182	50.7325	circular	conjugative
NZ_CP045525.1	0	p6904-27	GCA_009931495.2	Shigella sonnei	6904.27	phylum_Pseudomonadota	class_Gammaproteobacteria	order_Enterobacterales	family_Enterobacteriaceae	genus_Shigella	83.273	50.8304	linear	conjugative
NZ_CP045713.1	0	pFHI_NMBU_11_01	GCA_016803875.1	Escherichia coli	FHI_NMBU_11	phylum_Pseudomonadota	class_Gammaproteobacteria	order_Enterobacterales	family_Enterobacteriaceae	genus_Escherichia	114.161	49.3943	circular	conjugative
NZ_CP045714.1	0	pFHI_NMBU_11_02	GCA_016803875.1	Escherichia coli	FHI_NMBU_11	phylum_Pseudomonadota	class_Gammaproteobacteria	order_Enterobacterales	family_Enterobacteriaceae	genus_Escherichia	108.688	49.0174	circular	conjugative
NZ_CP045828.1	0	pAUSMDU00014361_01	GCA_009650035.1	Escherichia coli	AUSMDU00014361	phylum_Pseudomonadota	class_Gammaproteobacteria	order_Enterobacterales	family_Enterobacteriaceae	genus_Escherichia	100.778	48.2318	circular	conjugative
NZ_CP045934.1	0	pAUSMDU00010534_02	GCA_009664515.1	Shigella sonnei	AUSMDU00010534	phylum_Pseudomonadota	class_Gammaproteobacteria	order_Enterobacterales	family_Enterobacteriaceae	genus_Shigella	80.987	51.696	circular	conjugative
NZ_CP045943.1	0	pAUSMDU00010535_02	GCA_009664535.1	Shigella flexneri 2a	AUSMDU00010535	phylum_Pseudomonadota	class_Gammaproteobacteria	order_Enterobacterales	family_Enterobacteriaceae	genus_Shigella	83.548	52.6955	circular	conjugative
NZ_CP045953.1	0	pAUSMDU00008979_01	GCA_009664635.1	Salmonella enterica subsp. enterica serovar Typhimurium	AUSMDU00008979	phylum_Pseudomonadota	class_Gammaproteobacteria	order_Enterobacterales	family_Enterobacteriaceae	genus_Salmonella	144.821	52.1823	circular	conjugative
NZ_CP046117.1	0	pTEM-CBG	GCA_009707405.1	Enterobacter cloacae	CBG15936	phylum_Pseudomonadota	class_Gammaproteobacteria	order_Enterobacterales	family_Enterobacteriaceae	genus_Enterobacter	75.044	52.1254	circular	conjugative
NZ_CP046261.1	0	p2947-NDM5	GCA_009720605.1	Escherichia coli	ECO2947	phylum_Pseudomonadota	class_Gammaproteobacteria	order_Enterobacterales	family_Enterobacteriaceae	genus_Escherichia	66.053	52.4109	circular	conjugative
NZ_CP046417.1	0	pS4-aph	GCA_017310055.1	Escherichia coli	LZYWN_4	phylum_Pseudomonadota	class_Gammaproteobacteria	order_Enterobacterales	family_Enterobacteriaceae	genus_Escherichia	113.995	51.5786	circular	conjugative
NZ_CP046540.1	0	pFHI_NMBU_10_01	GCA_016803915.1	Escherichia coli	FHI_NMBU_10	phylum_Pseudomonadota	class_Gammaproteobacteria	order_Enterobacterales	family_Enterobacteriaceae	genus_Escherichia	72.427	50.8153	circular	conjugative
NZ_CP046718.1	0	pT16R-2	GCA_011492985.1	Escherichia coli	T16R	phylum_Pseudomonadota	class_Gammaproteobacteria	order_Enterobacterales	family_Enterobacteriaceae	genus_Escherichia	172.892	51.693	circular	conjugative
NZ_CP047003.1	0	pTEM	GCA_018279085.1	Escherichia coli	J-8	phylum_Pseudomonadota	class_Gammaproteobacteria	order_Enterobacterales	family_Enterobacteriaceae	genus_Escherichia	116.304	50.5503	circular	mobilizable
NZ_CP047011.1	0	pfloR	GCA_018279125.1	Escherichia coli	19-5	phylum_Pseudomonadota	class_Gammaproteobacteria	order_Enterobacterales	family_Enterobacteriaceae	genus_Escherichia	161.471	51.7845	circular	conjugative
NZ_CP047161.1	0	pKP19-2029-KPC2	GCA_009833945.1	Klebsiella pneumoniae	KP19-2029	phylum_Pseudomonadota	class_Gammaproteobacteria	order_Enterobacterales	family_Enterobacteriaceae	genus_Klebsiella	127.24	54.5945	circular	mobilizable
NZ_CP047194.1	0	unnamed2	GCA_009856585.1	Klebsiella pneumoniae	Kp36	phylum_Pseudomonadota	class_Gammaproteobacteria	order_Enterobacterales	family_Enterobacteriaceae	genus_Klebsiella	142.228	53.5056	circular	mobilizable
NZ_CP047380.1	0	pCAU16175_2	GCA_011996085.1	Escherichia coli	CAU16175	phylum_Pseudomonadota	class_Gammaproteobacteria	order_Enterobacterales	family_Enterobacteriaceae	genus_Escherichia	161.176	47.9097	circular	conjugative
NZ_CP047381.1	0	pCAU16175_3	GCA_011996085.1	Escherichia coli	CAU16175	phylum_Pseudomonadota	class_Gammaproteobacteria	order_Enterobacterales	family_Enterobacteriaceae	genus_Escherichia	76.633	51.3486	circular	conjugative
NZ_CP047406.1	0	pMS6193A-NDM	GCA_013317085.1	Escherichia coli	MS6193	phylum_Pseudomonadota	class_Gammaproteobacteria	order_Enterobacterales	family_Enterobacteriaceae	genus_Escherichia	142.89	51.5026	circular	non-mobilizable
NZ_CP047407.1	0	pMS6193B	GCA_013317085.1	Escherichia coli	MS6193	phylum_Pseudomonadota	class_Gammaproteobacteria	order_Enterobacterales	family_Enterobacteriaceae	genus_Escherichia	76.661	51.9117	circular	conjugative
NZ_CP047577.1	0	p94EC-1	GCA_009905135.1	Escherichia coli	94EC	phylum_Pseudomonadota	class_Gammaproteobacteria	order_Enterobacterales	family_Enterobacteriaceae	genus_Escherichia	178.137	50.1642	circular	conjugative
NZ_CP047597.1	0	pKpn1693-CTXM	GCA_018279185.1	Klebsiella pneumoniae	Kpn 1693	phylum_Pseudomonadota	class_Gammaproteobacteria	order_Enterobacterales	family_Enterobacteriaceae	genus_Klebsiella	70.307	52.2622	circular	conjugative
NZ_CP047601.1	0	pTrh52_1	GCA_016803935.1	Escherichia coli O84:H7	Trh52	phylum_Pseudomonadota	class_Gammaproteobacteria	order_Enterobacterales	family_Enterobacteriaceae	genus_Escherichia	158.248	48.8474	circular	conjugative
NZ_CP047613.1	0	pNMBU_W06E18_Str1_4	GCA_013282195.1	Escherichia coli	NMBU_ W06E18	phylum_Pseudomonadota	class_Gammaproteobacteria	order_Enterobacterales	family_Enterobacteriaceae	genus_Escherichia	64.483	52.0912	circular	conjugative
NZ_CP047637.1	0	unnamed4	GCA_011006575.1	Klebsiella pneumoniae	K2606	phylum_Pseudomonadota	class_Gammaproteobacteria	order_Enterobacterales	family_Enterobacteriaceae	genus_Klebsiella	70.729	52.2629	circular	conjugative
NZ_CP047660.1	0	pLD39-1-134kb	GCA_009909465.1	Escherichia coli	LD39-1	phylum_Pseudomonadota	class_Gammaproteobacteria	order_Enterobacterales	family_Enterobacteriaceae	genus_Escherichia	134.831	48.1336	circular	conjugative
NZ_CP047667.1	0	pLD26-1-135kb	GCA_009909485.1	Escherichia coli	LD26-1	phylum_Pseudomonadota	class_Gammaproteobacteria	order_Enterobacterales	family_Enterobacteriaceae	genus_Escherichia	135.123	50.5939	circular	conjugative
NZ_CP047712.1	0	pEco15-2	GCA_015910185.1	Escherichia coli	Eco-15	phylum_Pseudomonadota	class_Gammaproteobacteria	order_Enterobacterales	family_Enterobacteriaceae	genus_Escherichia	123.643	50.5269	circular	conjugative
NZ_CP047713.1	0	pEco15-3	GCA_015910185.1	Escherichia coli	Eco-15	phylum_Pseudomonadota	class_Gammaproteobacteria	order_Enterobacterales	family_Enterobacteriaceae	genus_Escherichia	68.886	51.1221	circular	conjugative
NZ_CP047742.1	0	pEcl4-2	GCA_015910285.1	Enterobacter hormaechei	Eho-4	phylum_Pseudomonadota	class_Gammaproteobacteria	order_Enterobacterales	family_Enterobacteriaceae	genus_Enterobacter	114.23	51.0242	circular	conjugative
NZ_CP047878.1	0	pLD22-1-135kb	GCA_009913415.1	Escherichia coli	LD22-1	phylum_Pseudomonadota	class_Gammaproteobacteria	order_Enterobacterales	family_Enterobacteriaceae	genus_Escherichia	135.123	50.5939	circular	conjugative
NZ_CP048011.1	0	p3575-CTX-M	GCA_016803855.1	Escherichia coli	RUT3575	phylum_Pseudomonadota	class_Gammaproteobacteria	order_Enterobacterales	family_Enterobacteriaceae	genus_Escherichia	76.937	50.0552	circular	mobilizable
NZ_CP048012.1	0	p3575-NDM-5	GCA_016803855.1	Escherichia coli	RUT3575	phylum_Pseudomonadota	class_Gammaproteobacteria	order_Enterobacterales	family_Enterobacteriaceae	genus_Escherichia	93.625	48.7434	circular	mobilizable
NZ_CP048026.1	0	pTEM1-GZEC065	GCA_010092405.1	Escherichia coli	GZEC065	phylum_Pseudomonadota	class_Gammaproteobacteria	order_Enterobacterales	family_Enterobacteriaceae	genus_Escherichia	142.236	51.281	circular	conjugative
NZ_CP048311.1	0	p32-4_A	GCA_010365345.1	Escherichia coli	32-4	phylum_Pseudomonadota	class_Gammaproteobacteria	order_Enterobacterales	family_Enterobacteriaceae	genus_Escherichia	170.395	51.6975	circular	conjugative
NZ_CP048331.1	0	p010_A	GCA_010365425.1	Escherichia coli	10	phylum_Pseudomonadota	class_Gammaproteobacteria	order_Enterobacterales	family_Enterobacteriaceae	genus_Escherichia	129.675	52.2391	circular	conjugative
NZ_CP048338.1	0	p142_A-OXA181	GCA_010365385.1	Escherichia coli	142	phylum_Pseudomonadota	class_Gammaproteobacteria	order_Enterobacterales	family_Enterobacteriaceae	genus_Escherichia	155.486	52.1873	circular	conjugative
NZ_CP048345.1	0	p124_A	GCA_010365465.1	Escherichia coli	124	phylum_Pseudomonadota	class_Gammaproteobacteria	order_Enterobacterales	family_Enterobacteriaceae	genus_Escherichia	97.111	51.1219	circular	non-mobilizable
NZ_CP048360.1	0	p53_A	GCA_010365485.1	Escherichia coli	53	phylum_Pseudomonadota	class_Gammaproteobacteria	order_Enterobacterales	family_Enterobacteriaceae	genus_Escherichia	144.585	52.5601	circular	conjugative
NZ_CP048362.1	0	p53_C	GCA_010365485.1	Escherichia coli	53	phylum_Pseudomonadota	class_Gammaproteobacteria	order_Enterobacterales	family_Enterobacteriaceae	genus_Escherichia	69.538	51.6106	circular	conjugative
NZ_CP048368.1	0	pC-F-164_A-OXA140	GCA_010365525.1	Escherichia coli	164	phylum_Pseudomonadota	class_Gammaproteobacteria	order_Enterobacterales	family_Enterobacteriaceae	genus_Escherichia	132.482	52.4215	circular	conjugative
NZ_CP048372.1	0	pC-F-163_A	GCA_010365505.1	Escherichia coli	163	phylum_Pseudomonadota	class_Gammaproteobacteria	order_Enterobacterales	family_Enterobacteriaceae	genus_Escherichia	90.244	51.5791	circular	conjugative
NZ_CP048377.1	0	p38_A-OXA140	GCA_010365545.1	Escherichia coli	38	phylum_Pseudomonadota	class_Gammaproteobacteria	order_Enterobacterales	family_Enterobacteriaceae	genus_Escherichia	86.996	50.5449	circular	non-mobilizable
NZ_CP048440.1	0	putative_pEcol1	GCA_010509415.1	Escherichia coli	NBRC 3301	phylum_Pseudomonadota	class_Gammaproteobacteria	order_Enterobacterales	family_Enterobacteriaceae	genus_Escherichia	98.786	48.1718	circular	conjugative
NZ_CP048610.1	0	unnamed1	GCA_023205415.1	Escherichia coli	STEFF_1	phylum_Pseudomonadota	class_Gammaproteobacteria	order_Enterobacterales	family_Enterobacteriaceae	genus_Escherichia	119.126	52.039	circular	conjugative
NZ_CP048648.1	0	unnamed	GCA_010706435.1	Escherichia coli	GW-AmxH19	phylum_Pseudomonadota	class_Gammaproteobacteria	order_Enterobacterales	family_Enterobacteriaceae	genus_Escherichia	126.964	50.4852	circular	conjugative
NZ_CP048822.1	0	pEcQE11-421-1	GCA_016446335.1	Escherichia coli	QEC11-421	phylum_Pseudomonadota	class_Gammaproteobacteria	order_Enterobacterales	family_Enterobacteriaceae	genus_Escherichia	137.41	49.4898	circular	conjugative
NZ_CP048916.1	0	pE2-NDM-CTX-M	GCA_018884065.1	Escherichia coli	E2	phylum_Pseudomonadota	class_Gammaproteobacteria	order_Enterobacterales	family_Enterobacteriaceae	genus_Escherichia	111.334	51.7263	circular	mobilizable
NZ_CP049078.2	0	p11A_p1	GCA_011330935.2	Escherichia coli	p11A	phylum_Pseudomonadota	class_Gammaproteobacteria	order_Enterobacterales	family_Enterobacteriaceae	genus_Escherichia	70.739	51.9063	circular	conjugative
NZ_CP049082.1	0	p10A_p1	GCA_011331065.1	Escherichia coli	p10A	phylum_Pseudomonadota	class_Gammaproteobacteria	order_Enterobacterales	family_Enterobacteriaceae	genus_Escherichia	143.163	50.2986	circular	conjugative
NZ_CP049102.1	0	p2	GCA_011044355.1	Escherichia coli	EC28	phylum_Pseudomonadota	class_Gammaproteobacteria	order_Enterobacterales	family_Enterobacteriaceae	genus_Escherichia	168.051	50.7346	circular	conjugative
NZ_CP049119.1	0	pEC931_1	GCA_014522225.1	Escherichia coli	EC931	phylum_Pseudomonadota	class_Gammaproteobacteria	order_Enterobacterales	family_Enterobacteriaceae	genus_Escherichia	159.69	49.9505	circular	conjugative
NZ_CP049166.1	0	p0401952027	GCA_013146745.1	Shigella sonnei	401952027	phylum_Pseudomonadota	class_Gammaproteobacteria	order_Enterobacterales	family_Enterobacteriaceae	genus_Shigella	74.389	52.3223	circular	conjugative
NZ_CP049168.1	0	p09163633	GCA_013146765.1	Shigella sonnei	9163633	phylum_Pseudomonadota	class_Gammaproteobacteria	order_Enterobacterales	family_Enterobacteriaceae	genus_Shigella	67.713	51.6371	circular	conjugative
NZ_CP049170.1	0	p19-1125-3493	GCA_013146785.1	Shigella sonnei	19.1125.3493	phylum_Pseudomonadota	class_Gammaproteobacteria	order_Enterobacterales	family_Enterobacteriaceae	genus_Shigella	83.333	50.8394	circular	conjugative
NZ_CP049172.1	0	p0401930105	GCA_013146805.1	Shigella sonnei	401930105	phylum_Pseudomonadota	class_Gammaproteobacteria	order_Enterobacterales	family_Enterobacteriaceae	genus_Shigella	83.337	50.8346	not-set	conjugative
NZ_CP049174.1	0	p19-0820-1561	GCA_013147065.1	Shigella sonnei	19.0820.1561	phylum_Pseudomonadota	class_Gammaproteobacteria	order_Enterobacterales	family_Enterobacteriaceae	genus_Shigella	89.387	51.9684	circular	conjugative
NZ_CP049186.1	0	p19-0821-3486	GCA_013146845.1	Shigella sonnei	19.0821.3486	phylum_Pseudomonadota	class_Gammaproteobacteria	order_Enterobacterales	family_Enterobacteriaceae	genus_Shigella	83.249	50.8354	circular	conjugative
NZ_CP049202.1	0	pIncFIB	GCA_011045215.1	Escherichia coli	PapRG-04-4	phylum_Pseudomonadota	class_Gammaproteobacteria	order_Enterobacterales	family_Enterobacteriaceae	genus_Escherichia	167.766	48.0705	circular	conjugative
NZ_CP049349.1	0	p3R-1	GCA_011067085.1	Escherichia coli	3R	phylum_Pseudomonadota	class_Gammaproteobacteria	order_Enterobacterales	family_Enterobacteriaceae	genus_Escherichia	194.391	49.7986	circular	conjugative
NZ_CP049351.1	0	p3R-3	GCA_011067085.1	Escherichia coli	3R	phylum_Pseudomonadota	class_Gammaproteobacteria	order_Enterobacterales	family_Enterobacteriaceae	genus_Escherichia	68.949	51.5062	circular	conjugative
NZ_CP049355.1	0	pT28R-2	GCA_011492885.1	Escherichia coli	T28R	phylum_Pseudomonadota	class_Gammaproteobacteria	order_Enterobacterales	family_Enterobacteriaceae	genus_Escherichia	161.057	51.1893	circular	conjugative
NZ_CP049840.1	0	pEcoUTI1e	GCA_019443605.1	Escherichia coli	UPEC-455U/190220	phylum_Pseudomonadota	class_Gammaproteobacteria	order_Enterobacterales	family_Enterobacteriaceae	genus_Escherichia	91.528	52.6025	circular	mobilizable
NZ_CP049848.1	0	pEcoUTI1d	GCA_023376095.1	Escherichia coli	UPEC-245U/190328	phylum_Pseudomonadota	class_Gammaproteobacteria	order_Enterobacterales	family_Enterobacteriaceae	genus_Escherichia	68.488	50.8337	circular	conjugative
NZ_CP049853.1	0	pEcoUTI1d	GCA_019443685.1	Escherichia coli	UPEC-774U/190308	phylum_Pseudomonadota	class_Gammaproteobacteria	order_Enterobacterales	family_Enterobacteriaceae	genus_Escherichia	102.591	52.8965	circular	mobilizable
NZ_CP049937.1	0	pARG01	GCA_011383085.1	Escherichia coli	JL05	phylum_Pseudomonadota	class_Gammaproteobacteria	order_Enterobacterales	family_Enterobacteriaceae	genus_Escherichia	127.295	51.5244	circular	conjugative
NZ_CP049970.1	0	pCO_Eco4457-3	GCA_013376575.1	Escherichia coli	ARL09/232	phylum_Pseudomonadota	class_Gammaproteobacteria	order_Enterobacterales	family_Enterobacteriaceae	genus_Escherichia	101.847	50.0849	circular	conjugative
NZ_CP050339.1	0	unnamed3	GCA_015238655.1	Klebsiella pneumoniae	ZRKP04	phylum_Pseudomonadota	class_Gammaproteobacteria	order_Enterobacterales	family_Enterobacteriaceae	genus_Klebsiella	86.253	54.2509	circular	non-mobilizable
NZ_CP050351.1	0	unnamed3	GCA_015239135.1	Klebsiella pneumoniae	ZRKP02	phylum_Pseudomonadota	class_Gammaproteobacteria	order_Enterobacterales	family_Enterobacteriaceae	genus_Klebsiella	91.502	54.1048	circular	non-mobilizable
NZ_CP050357.1	0	unnamed3	GCA_015239295.1	Klebsiella pneumoniae	ZRKP01	phylum_Pseudomonadota	class_Gammaproteobacteria	order_Enterobacterales	family_Enterobacteriaceae	genus_Klebsiella	91.097	54.1379	circular	non-mobilizable
NZ_CP050367.1	0	p47733_NDM_5	GCA_011769725.1	Klebsiella pneumoniae	47733	phylum_Pseudomonadota	class_Gammaproteobacteria	order_Enterobacterales	family_Enterobacteriaceae	genus_Klebsiella	103.085	52.4402	circular	conjugative
NZ_CP050372.1	0	p50595_ERM	GCA_011769805.1	Klebsiella pneumoniae	50595	phylum_Pseudomonadota	class_Gammaproteobacteria	order_Enterobacterales	family_Enterobacteriaceae	genus_Klebsiella	76.387	52.505	circular	conjugative
NZ_CP050384.1	0	p52148_NDM_5	GCA_011769865.1	Escherichia coli	52148	phylum_Pseudomonadota	class_Gammaproteobacteria	order_Enterobacterales	family_Enterobacteriaceae	genus_Escherichia	121.872	52.9908	circular	conjugative
NZ_CP050647.1	0	pIncFIB	GCA_012044775.1	Escherichia coli	PapM-36-2	phylum_Pseudomonadota	class_Gammaproteobacteria	order_Enterobacterales	family_Enterobacteriaceae	genus_Escherichia	107.449	48.5626	circular	conjugative
NZ_CP050707.1	0	pSE124-1	GCA_012049805.1	Salmonella enterica subsp. enterica serovar Enteritidis	SE124	phylum_Pseudomonadota	class_Gammaproteobacteria	order_Enterobacterales	family_Enterobacteriaceae	genus_Salmonella	108.447	53.0019	circular	conjugative
NZ_CP050713.1	0	pSE104-1	GCA_012050525.1	Salmonella enterica subsp. enterica serovar Enteritidis	SE104	phylum_Pseudomonadota	class_Gammaproteobacteria	order_Enterobacterales	family_Enterobacteriaceae	genus_Salmonella	106.652	52.7801	circular	conjugative
NZ_CP050717.1	0	pSE95-1	GCA_012050385.1	Salmonella enterica subsp. enterica serovar Enteritidis	SE95	phylum_Pseudomonadota	class_Gammaproteobacteria	order_Enterobacterales	family_Enterobacteriaceae	genus_Salmonella	90.315	51.9183	circular	conjugative
NZ_CP050724.1	0	pSE74-1	GCA_012050905.1	Salmonella enterica subsp. enterica serovar Enteritidis	SE74	phylum_Pseudomonadota	class_Gammaproteobacteria	order_Enterobacterales	family_Enterobacteriaceae	genus_Salmonella	115.154	51.1194	circular	conjugative
NZ_CP050727.1	0	pST-1	GCA_012051085.1	Salmonella enterica subsp. enterica serovar Typhimurium	ST113	phylum_Pseudomonadota	class_Gammaproteobacteria	order_Enterobacterales	family_Enterobacteriaceae	genus_Salmonella	147.578	52.0836	circular	conjugative
NZ_CP050732.1	0	pST101-1	GCA_012051385.1	Salmonella enterica subsp. enterica serovar Typhimurium	ST101	phylum_Pseudomonadota	class_Gammaproteobacteria	order_Enterobacterales	family_Enterobacteriaceae	genus_Salmonella	181.971	52.2182	circular	conjugative
NZ_CP050735.1	0	pST90-1	GCA_012051625.1	Salmonella enterica subsp. enterica serovar Typhimurium	ST90	phylum_Pseudomonadota	class_Gammaproteobacteria	order_Enterobacterales	family_Enterobacteriaceae	genus_Salmonella	150.326	51.6125	circular	conjugative
NZ_CP050751.1	0	pST46-1	GCA_012050025.1	Salmonella enterica subsp. enterica serovar Typhimurium	ST46	phylum_Pseudomonadota	class_Gammaproteobacteria	order_Enterobacterales	family_Enterobacteriaceae	genus_Salmonella	260.225	48.4169	circular	conjugative
NZ_CP050754.1	0	pST45-1	GCA_012052225.1	Salmonella enterica subsp. enterica serovar Typhimurium	ST45	phylum_Pseudomonadota	class_Gammaproteobacteria	order_Enterobacterales	family_Enterobacteriaceae	genus_Salmonella	260.432	48.3716	circular	conjugative
NZ_CP050770.1	0	pSI108-1	GCA_012053325.1	Salmonella enterica subsp. enterica serovar Indiana	SI108	phylum_Pseudomonadota	class_Gammaproteobacteria	order_Enterobacterales	family_Enterobacteriaceae	genus_Salmonella	145.548	52.4322	circular	conjugative
NZ_CP050773.1	0	pSI102-2	GCA_012052605.1	Salmonella enterica subsp. enterica serovar Indiana	SI102	phylum_Pseudomonadota	class_Gammaproteobacteria	order_Enterobacterales	family_Enterobacteriaceae	genus_Salmonella	34.285	47.2802	circular	non-mobilizable
NZ_CP050997.1	0	pF8704-2_1	GCA_000618905.3	Escherichia coli O39:NM str. F8704-2	F8704-2	phylum_Pseudomonadota	class_Gammaproteobacteria	order_Enterobacterales	family_Enterobacteriaceae	genus_Escherichia	64.01	50.1359	linear	conjugative
NZ_CP051220.1	0	pSCZP1	GCA_012516455.1	Escherichia coli	SFE8	phylum_Pseudomonadota	class_Gammaproteobacteria	order_Enterobacterales	family_Enterobacteriaceae	genus_Escherichia	107.23	49.7249	circular	conjugative
NZ_CP051224.1	0	pSCZE2	GCA_012537835.1	Escherichia coli	SCZE5	phylum_Pseudomonadota	class_Gammaproteobacteria	order_Enterobacterales	family_Enterobacteriaceae	genus_Escherichia	143.259	51.7336	linear	conjugative
NZ_CP051347.1	0	p30177-1	GCA_016454165.1	Salmonella enterica subsp. enterica serovar Kentucky	CVM 30177	phylum_Pseudomonadota	class_Gammaproteobacteria	order_Enterobacterales	family_Enterobacteriaceae	genus_Salmonella	146.811	49.4139	circular	conjugative
NZ_CP051388.1	0	p24350-2	GCA_016454445.1	Salmonella enterica subsp. enterica serovar Typhimurium	CVM 24350	phylum_Pseudomonadota	class_Gammaproteobacteria	order_Enterobacterales	family_Enterobacteriaceae	genus_Salmonella	120.42	50.9774	circular	conjugative
NZ_CP051433.1	0	pSCLE3	GCA_012584495.1	Escherichia sp. SCLE84	SCLE84	phylum_Pseudomonadota	class_Gammaproteobacteria	order_Enterobacterales	family_Enterobacteriaceae	genus_Escherichia	96.595	49.9249	circular	conjugative
NZ_CP051610.1	0	pAPHA_2019	GCA_014217135.1	Escherichia coli O25b:H4-ST131	2019_APHA	phylum_Pseudomonadota	class_Gammaproteobacteria	order_Enterobacterales	family_Enterobacteriaceae	genus_Escherichia	113.351	52.6471	linear	conjugative
NZ_CP051616.1	0	pAPHA_2017_1	GCA_014217155.1	Escherichia coli O25b:H4-ST131	2017_APHA	phylum_Pseudomonadota	class_Gammaproteobacteria	order_Enterobacterales	family_Enterobacteriaceae	genus_Escherichia	134.872	51.8751	circular	conjugative
NZ_CP051653.1	0	pRM13752	GCA_008761455.2	Escherichia coli	RM13752	phylum_Pseudomonadota	class_Gammaproteobacteria	order_Enterobacterales	family_Enterobacteriaceae	genus_Escherichia	99.009	47.1957	linear	conjugative
NZ_CP051656.1	0	pRM11911	GCA_008761495.2	Escherichia coli	RM11911	phylum_Pseudomonadota	class_Gammaproteobacteria	order_Enterobacterales	family_Enterobacteriaceae	genus_Escherichia	175.089	47.6204	linear	conjugative
NZ_CP051658.1	0	pSJ7-2	GCA_008761535.3	Escherichia coli	SJ7	phylum_Pseudomonadota	class_Gammaproteobacteria	order_Enterobacterales	family_Enterobacteriaceae	genus_Escherichia	53.543	49.1885	linear	conjugative
NZ_CP051660.1	0	pEco1162Ca	GCA_021496405.1	Escherichia coli	1162C	phylum_Pseudomonadota	class_Gammaproteobacteria	order_Enterobacterales	family_Enterobacteriaceae	genus_Escherichia	79.548	50.8825	circular	conjugative
NZ_CP051662.1	0	pEco1162T7a	GCA_021496425.1	Escherichia coli	1162T7	phylum_Pseudomonadota	class_Gammaproteobacteria	order_Enterobacterales	family_Enterobacteriaceae	genus_Escherichia	148.312	50.7997	circular	conjugative
NZ_CP051665.1	0	pEco1162invT2b	GCA_021496445.1	Escherichia coli	1162invT2	phylum_Pseudomonadota	class_Gammaproteobacteria	order_Enterobacterales	family_Enterobacteriaceae	genus_Escherichia	157.396	51.819	circular	conjugative
NZ_CP051689.1	0	pSCU-387-1	GCA_012934765.1	Escherichia coli	SCU-387	phylum_Pseudomonadota	class_Gammaproteobacteria	order_Enterobacterales	family_Enterobacteriaceae	genus_Escherichia	139.635	49.8091	circular	conjugative
NZ_CP051690.1	0	pSCU-387-2	GCA_012934765.1	Escherichia coli	SCU-387	phylum_Pseudomonadota	class_Gammaproteobacteria	order_Enterobacterales	family_Enterobacteriaceae	genus_Escherichia	39.292	51.9928	linear	conjugative
NZ_CP051695.1	0	pSCU-313-1	GCA_012934715.1	Escherichia coli	SCU-313	phylum_Pseudomonadota	class_Gammaproteobacteria	order_Enterobacterales	family_Enterobacteriaceae	genus_Escherichia	105.394	52.3645	circular	non-mobilizable
NZ_CP051696.1	0	pSCU-313-2	GCA_012934715.1	Escherichia coli	SCU-313	phylum_Pseudomonadota	class_Gammaproteobacteria	order_Enterobacterales	family_Enterobacteriaceae	genus_Escherichia	67.142	50.8862	circular	conjugative
NZ_CP051699.1	0	pSCU-152-1	GCA_012934675.1	Escherichia coli	SCU-152	phylum_Pseudomonadota	class_Gammaproteobacteria	order_Enterobacterales	family_Enterobacteriaceae	genus_Escherichia	117.034	49.5839	circular	conjugative
NZ_CP051701.1	0	pSCU-125-1	GCA_012934655.2	Escherichia coli	SCU-125	phylum_Pseudomonadota	class_Gammaproteobacteria	order_Enterobacterales	family_Enterobacteriaceae	genus_Escherichia	120.617	51.2614	circular	conjugative
NZ_CP051707.1	0	pSCU-124-1	GCA_012934635.1	Escherichia coli	SCU-124	phylum_Pseudomonadota	class_Gammaproteobacteria	order_Enterobacterales	family_Enterobacteriaceae	genus_Escherichia	114.026	51.0734	circular	conjugative
NZ_CP051708.1	0	pSCU-124-2	GCA_012934635.1	Escherichia coli	SCU-124	phylum_Pseudomonadota	class_Gammaproteobacteria	order_Enterobacterales	family_Enterobacteriaceae	genus_Escherichia	72.961	50.8326	circular	conjugative
NZ_CP051712.1	0	pSCU-123-1	GCA_012934615.1	Escherichia coli	SCU-123	phylum_Pseudomonadota	class_Gammaproteobacteria	order_Enterobacterales	family_Enterobacteriaceae	genus_Escherichia	116.892	50.8709	circular	conjugative
NZ_CP051715.1	0	pSCU-122-1	GCA_012934595.1	Escherichia coli	SCU-122	phylum_Pseudomonadota	class_Gammaproteobacteria	order_Enterobacterales	family_Enterobacteriaceae	genus_Escherichia	114.224	51.0191	circular	conjugative
NZ_CP051717.1	0	pSCU-118-1	GCA_012934575.1	Escherichia coli	SCU-118	phylum_Pseudomonadota	class_Gammaproteobacteria	order_Enterobacterales	family_Enterobacteriaceae	genus_Escherichia	85.236	50.3801	circular	non-mobilizable
NZ_CP051721.1	0	pSCU-116-2	GCA_012934555.1	Escherichia coli	SCU-116	phylum_Pseudomonadota	class_Gammaproteobacteria	order_Enterobacterales	family_Enterobacteriaceae	genus_Escherichia	65.217	49.7892	circular	conjugative
NZ_CP051726.1	0	pSCU-112-1	GCA_012934535.1	Escherichia coli	SCU-112	phylum_Pseudomonadota	class_Gammaproteobacteria	order_Enterobacterales	family_Enterobacteriaceae	genus_Escherichia	103.78	51.7171	circular	conjugative
NZ_CP051728.1	0	pSCU-111-1	GCA_012934515.1	Escherichia coli	SCU-111	phylum_Pseudomonadota	class_Gammaproteobacteria	order_Enterobacterales	family_Enterobacteriaceae	genus_Escherichia	189.717	49.3746	circular	conjugative
NZ_CP051734.1	0	pSCU-109-1	GCA_012934495.1	Escherichia coli	SCU-109	phylum_Pseudomonadota	class_Gammaproteobacteria	order_Enterobacterales	family_Enterobacteriaceae	genus_Escherichia	110.4	50.2736	circular	conjugative
NZ_CP051736.1	0	pSCU-108-1	GCA_012934475.1	Escherichia coli	SCU-108	phylum_Pseudomonadota	class_Gammaproteobacteria	order_Enterobacterales	family_Enterobacteriaceae	genus_Escherichia	116.897	50.8679	circular	conjugative
NZ_CP051737.1	0	pSCU-108-2	GCA_012934475.1	Escherichia coli	SCU-108	phylum_Pseudomonadota	class_Gammaproteobacteria	order_Enterobacterales	family_Enterobacteriaceae	genus_Escherichia	71.625	50.6792	circular	conjugative
NZ_CP051739.1	0	pSCU-105-1	GCA_012934455.1	Escherichia coli	SCU-105	phylum_Pseudomonadota	class_Gammaproteobacteria	order_Enterobacterales	family_Enterobacteriaceae	genus_Escherichia	172.627	49.7106	linear	conjugative
NZ_CP051740.1	0	pSCU-105-2	GCA_012934455.1	Escherichia coli	SCU-105	phylum_Pseudomonadota	class_Gammaproteobacteria	order_Enterobacterales	family_Enterobacteriaceae	genus_Escherichia	9.703	53.5195	linear	mobilizable
NZ_CP053017.1	0	pKPN361-1	GCA_016804025.1	Klebsiella pneumoniae	KPN361	phylum_Pseudomonadota	class_Gammaproteobacteria	order_Enterobacterales	family_Enterobacteriaceae	genus_Klebsiella	169.824	53.476	circular	conjugative
NZ_CP053082.1	0	pHB37-2	GCA_013004045.1	Escherichia coli	HB37	phylum_Pseudomonadota	class_Gammaproteobacteria	order_Enterobacterales	family_Enterobacteriaceae	genus_Escherichia	71.222	52.0682	circular	conjugative
NZ_CP053232.1	0	pSCU-306-1	GCA_013084945.1	Escherichia coli	SCU-306	phylum_Pseudomonadota	class_Gammaproteobacteria	order_Enterobacterales	family_Enterobacteriaceae	genus_Escherichia	128.584	51.3034	linear	conjugative
NZ_CP053236.1	0	pSCU-106-2	GCA_013085185.1	Escherichia coli	SCU-106	phylum_Pseudomonadota	class_Gammaproteobacteria	order_Enterobacterales	family_Enterobacteriaceae	genus_Escherichia	111.501	52.3107	circular	conjugative
NZ_CP053246.1	0	pSCU-485-1	GCA_013085205.1	Escherichia coli	SCU-485	phylum_Pseudomonadota	class_Gammaproteobacteria	order_Enterobacterales	family_Enterobacteriaceae	genus_Escherichia	111.831	50.9483	circular	conjugative
NZ_CP053248.1	0	pSCU-482-1	GCA_013085025.1	Escherichia coli	SCU-482	phylum_Pseudomonadota	class_Gammaproteobacteria	order_Enterobacterales	family_Enterobacteriaceae	genus_Escherichia	145.015	52.5732	circular	conjugative
NZ_CP053282.1	0	pSCU-308-1	GCA_013085865.1	Escherichia coli	SCU-308	phylum_Pseudomonadota	class_Gammaproteobacteria	order_Enterobacterales	family_Enterobacteriaceae	genus_Escherichia	151.546	51.2194	circular	conjugative
NZ_CP053298.1	0	pM1-5_120	GCA_013390265.1	Escherichia coli	M1/5	phylum_Pseudomonadota	class_Gammaproteobacteria	order_Enterobacterales	family_Enterobacteriaceae	genus_Escherichia	119.964	50.9186	circular	conjugative
NZ_CP053593.1	0	pMiniF_lacIq	GCA_013166855.1	Escherichia coli	NEBExpress_Iq	phylum_Pseudomonadota	class_Gammaproteobacteria	order_Enterobacterales	family_Enterobacteriaceae	genus_Escherichia	7.606	47.8833	circular	non-mobilizable
NZ_CP053598.1	0	pMiniF_lysY	GCA_013166895.1	Escherichia coli	T7Express_LysY	phylum_Pseudomonadota	class_Gammaproteobacteria	order_Enterobacterales	family_Enterobacteriaceae	genus_Escherichia	7.718	47.616	circular	non-mobilizable
NZ_CP053606.1	0	F'	GCA_013167055.1	Escherichia coli	NEB_Turbo	phylum_Pseudomonadota	class_Gammaproteobacteria	order_Enterobacterales	family_Enterobacteriaceae	genus_Escherichia	231.547	50.4075	circular	conjugative
NZ_CP053608.1	0	F'Iq	GCA_013167075.1	Escherichia coli	NEB5-alpha_F'Iq	phylum_Pseudomonadota	class_Gammaproteobacteria	order_Enterobacterales	family_Enterobacteriaceae	genus_Escherichia	242.042	49.9785	circular	conjugative
NZ_CP053722.1	0	pCP131-IncFIB	GCA_013201175.1	Escherichia coli	CP131_Sichuan	phylum_Pseudomonadota	class_Gammaproteobacteria	order_Enterobacterales	family_Enterobacteriaceae	genus_Escherichia	121.655	52.2264	circular	conjugative
NZ_CP053724.1	0	pCP66-6-IncFIC	GCA_013201195.1	Escherichia coli	CP66-6_Sichuan	phylum_Pseudomonadota	class_Gammaproteobacteria	order_Enterobacterales	family_Enterobacteriaceae	genus_Escherichia	99.734	51.8018	circular	conjugative
NZ_CP053725.1	0	pCP66-6-IncFII	GCA_013201195.1	Escherichia coli	CP66-6_Sichuan	phylum_Pseudomonadota	class_Gammaproteobacteria	order_Enterobacterales	family_Enterobacteriaceae	genus_Escherichia	74.817	52.7581	circular	conjugative
NZ_CP053732.1	0	pCP55-IncFIB	GCA_013201255.1	Escherichia coli	CP55_Sichuan	phylum_Pseudomonadota	class_Gammaproteobacteria	order_Enterobacterales	family_Enterobacteriaceae	genus_Escherichia	156.025	49.2331	circular	conjugative
NZ_CP053734.1	0	pCP55-IncFII	GCA_013201255.1	Escherichia coli	CP55_Sichuan	phylum_Pseudomonadota	class_Gammaproteobacteria	order_Enterobacterales	family_Enterobacteriaceae	genus_Escherichia	70.77	51.6561	circular	conjugative
NZ_CP053737.1	0	pCP8-3-IncFII	GCA_013201235.1	Escherichia coli	CP8-3_Sichuan	phylum_Pseudomonadota	class_Gammaproteobacteria	order_Enterobacterales	family_Enterobacteriaceae	genus_Escherichia	87.125	53.2947	circular	conjugative
NZ_CP053755.1	0	pMHMC-004	GCA_013201485.1	Shigella sonnei	506	phylum_Pseudomonadota	class_Gammaproteobacteria	order_Enterobacterales	family_Enterobacteriaceae	genus_Shigella	80.217	51.6923	circular	conjugative
NZ_CP053768.1	0	pIncFII	GCA_011742585.2	Klebsiella pneumoniae	BA10835	phylum_Pseudomonadota	class_Gammaproteobacteria	order_Enterobacterales	family_Enterobacteriaceae	genus_Klebsiella	97.846	52.8851	circular	conjugative
NZ_CP054165.1	0	pBone2IncF	GCA_021498145.1	Escherichia coli	STO_Bone2	phylum_Pseudomonadota	class_Gammaproteobacteria	order_Enterobacterales	family_Enterobacteriaceae	genus_Escherichia	68.411	52.971	circular	conjugative
NZ_CP054166.1	0	pBone1BIncF	GCA_021498165.1	Escherichia coli	STO_Bone1B	phylum_Pseudomonadota	class_Gammaproteobacteria	order_Enterobacterales	family_Enterobacteriaceae	genus_Escherichia	165.243	51.6094	circular	conjugative
NZ_CP054171.1	0	pIncFII	GCA_011742515.2	Klebsiella pneumoniae	BA12818	phylum_Pseudomonadota	class_Gammaproteobacteria	order_Enterobacterales	family_Enterobacteriaceae	genus_Klebsiella	92.972	52.8374	circular	conjugative
NZ_CP054215.1	0	p1	GCA_013372305.1	Escherichia coli	EcPF40	phylum_Pseudomonadota	class_Gammaproteobacteria	order_Enterobacterales	family_Enterobacteriaceae	genus_Escherichia	89.178	52.5645	circular	non-mobilizable
NZ_CP054220.1	0	p1	GCA_013372325.1	Escherichia coli	EcPF18	phylum_Pseudomonadota	class_Gammaproteobacteria	order_Enterobacterales	family_Enterobacteriaceae	genus_Escherichia	128.954	50.8972	circular	conjugative
NZ_CP054228.1	0	p1	GCA_013372365.1	Escherichia coli	EcPF15	phylum_Pseudomonadota	class_Gammaproteobacteria	order_Enterobacterales	family_Enterobacteriaceae	genus_Escherichia	135.461	48.5941	circular	conjugative
NZ_CP054233.1	0	p1	GCA_013372405.1	Escherichia coli	EcPF7	phylum_Pseudomonadota	class_Gammaproteobacteria	order_Enterobacterales	family_Enterobacteriaceae	genus_Escherichia	129.632	51.5197	circular	conjugative
NZ_CP054237.1	0	p1	GCA_013372425.1	Escherichia coli	EcPF5	phylum_Pseudomonadota	class_Gammaproteobacteria	order_Enterobacterales	family_Enterobacteriaceae	genus_Escherichia	131.66	52.5368	circular	conjugative
NZ_CP054346.1	0	pSCU-176-1	GCA_013315675.1	Escherichia coli	SCU-176	phylum_Pseudomonadota	class_Gammaproteobacteria	order_Enterobacterales	family_Enterobacteriaceae	genus_Escherichia	39.154	49.7395	circular	mobilizable
NZ_CP054355.1	0	pSCU-172-2	GCA_013315695.1	Escherichia coli	SCU-172	phylum_Pseudomonadota	class_Gammaproteobacteria	order_Enterobacterales	family_Enterobacteriaceae	genus_Escherichia	78.886	49.8961	circular	conjugative
NZ_CP054356.1	0	pSCU-172-3	GCA_013315695.1	Escherichia coli	SCU-172	phylum_Pseudomonadota	class_Gammaproteobacteria	order_Enterobacterales	family_Enterobacteriaceae	genus_Escherichia	75.628	50.4482	circular	conjugative
NZ_CP054364.1	0	pSCU-171-1	GCA_013315715.1	Escherichia coli	SCU-171	phylum_Pseudomonadota	class_Gammaproteobacteria	order_Enterobacterales	family_Enterobacteriaceae	genus_Escherichia	126.498	49.1723	circular	conjugative
NZ_CP054369.1	0	pSCU-115-1	GCA_013315735.1	Escherichia coli	SCU-115	phylum_Pseudomonadota	class_Gammaproteobacteria	order_Enterobacterales	family_Enterobacteriaceae	genus_Escherichia	148.443	48.1646	circular	conjugative
NZ_CP054414.1	0	pSCU-204-1	GCA_013085905.3	Escherichia coli	SCU-204	phylum_Pseudomonadota	class_Gammaproteobacteria	order_Enterobacterales	family_Enterobacteriaceae	genus_Escherichia	88.052	52.168	circular	mobilizable
NZ_CP054663.1	0	unnamed1	GCA_022023755.1	Escherichia coli	IGC_RcoliRes_1.1	phylum_Pseudomonadota	class_Gammaproteobacteria	order_Enterobacterales	family_Enterobacteriaceae	genus_Escherichia	108.557	48.0853	circular	conjugative
NZ_CP054722.1	0	pKP20194f-p2	GCA_013348905.1	Klebsiella pneumoniae	KP20194f	phylum_Pseudomonadota	class_Gammaproteobacteria	order_Enterobacterales	family_Enterobacteriaceae	genus_Klebsiella	133.772	53.3191	circular	mobilizable
NZ_CP054740.1	0	pKP20194c5-p2	GCA_013348985.1	Klebsiella pneumoniae	KP20194c5	phylum_Pseudomonadota	class_Gammaproteobacteria	order_Enterobacterales	family_Enterobacteriaceae	genus_Klebsiella	123.177	53.6123	circular	mobilizable
NZ_CP054746.1	0	pKP20194c4-p2	GCA_013349005.1	Klebsiella pneumoniae	KP20194c4	phylum_Pseudomonadota	class_Gammaproteobacteria	order_Enterobacterales	family_Enterobacteriaceae	genus_Klebsiella	133.772	53.3198	circular	mobilizable
NZ_CP054752.1	0	pKP20194c3-p2	GCA_013349025.1	Klebsiella pneumoniae	KP20194c3	phylum_Pseudomonadota	class_Gammaproteobacteria	order_Enterobacterales	family_Enterobacteriaceae	genus_Klebsiella	133.772	53.3198	circular	mobilizable
NZ_CP054758.1	0	pKP20194c-p2	GCA_013348925.1	Klebsiella pneumoniae	KP20194c	phylum_Pseudomonadota	class_Gammaproteobacteria	order_Enterobacterales	family_Enterobacteriaceae	genus_Klebsiella	123.177	53.6123	circular	mobilizable
NZ_CP054764.1	0	pKP20194b2-p2	GCA_013348885.1	Klebsiella pneumoniae	KP20194b2	phylum_Pseudomonadota	class_Gammaproteobacteria	order_Enterobacterales	family_Enterobacteriaceae	genus_Klebsiella	133.772	53.3206	circular	mobilizable
NZ_CP054770.1	0	pKP20194b-p2	GCA_013349045.1	Klebsiella pneumoniae	KP20194b	phylum_Pseudomonadota	class_Gammaproteobacteria	order_Enterobacterales	family_Enterobacteriaceae	genus_Klebsiella	133.772	53.3198	circular	mobilizable
NZ_CP054776.1	0	pKP20194a2-p2	GCA_013349065.1	Klebsiella pneumoniae	KP20194a2	phylum_Pseudomonadota	class_Gammaproteobacteria	order_Enterobacterales	family_Enterobacteriaceae	genus_Klebsiella	133.772	53.3198	circular	mobilizable
NZ_CP054782.1	0	pKP20194a-p2	GCA_013349085.1	Klebsiella pneumoniae	KP20194a	phylum_Pseudomonadota	class_Gammaproteobacteria	order_Enterobacterales	family_Enterobacteriaceae	genus_Klebsiella	133.771	53.3202	circular	mobilizable
NZ_CP054941.1	0	pMS6192A-NDM	GCA_013357345.1	Escherichia coli	MS6192	phylum_Pseudomonadota	class_Gammaproteobacteria	order_Enterobacterales	family_Enterobacteriaceae	genus_Escherichia	142.89	51.5019	circular	non-mobilizable
NZ_CP054942.1	0	pMS6192B	GCA_013357345.1	Escherichia coli	MS6192	phylum_Pseudomonadota	class_Gammaproteobacteria	order_Enterobacterales	family_Enterobacteriaceae	genus_Escherichia	76.661	51.9143	circular	conjugative
NZ_CP054966.1	0	unnamed1	GCA_022353625.1	Escherichia coli	STIN_95	phylum_Pseudomonadota	class_Gammaproteobacteria	order_Enterobacterales	family_Enterobacteriaceae	genus_Escherichia	87.961	51.5501	circular	non-mobilizable
NZ_CP054979.1	0	unnamed2	GCA_022353685.1	Shigella flexneri	STIN_92	phylum_Pseudomonadota	class_Gammaproteobacteria	order_Enterobacterales	family_Enterobacteriaceae	genus_Shigella	157.162	50.0509	circular	conjugative
NZ_CP054980.1	0	unnamed3	GCA_022353685.1	Shigella flexneri	STIN_92	phylum_Pseudomonadota	class_Gammaproteobacteria	order_Enterobacterales	family_Enterobacteriaceae	genus_Shigella	124.795	51.2144	circular	conjugative
NZ_CP054993.1	0	unnamed1	GCA_022353745.1	Shigella flexneri	STIN_87	phylum_Pseudomonadota	class_Gammaproteobacteria	order_Enterobacterales	family_Enterobacteriaceae	genus_Shigella	86.16	51.3127	circular	conjugative
NZ_CP055001.1	0	unnamed1	GCA_022353785.1	Shigella flexneri	STIN_80	phylum_Pseudomonadota	class_Gammaproteobacteria	order_Enterobacterales	family_Enterobacteriaceae	genus_Shigella	132.056	52.2528	circular	conjugative
NZ_CP055016.1	0	unnamed1	GCA_022353885.1	Shigella flexneri	SWHEFF_71	phylum_Pseudomonadota	class_Gammaproteobacteria	order_Enterobacterales	family_Enterobacteriaceae	genus_Shigella	183.928	50.2001	circular	conjugative
NZ_CP055020.1	0	unnamed1	GCA_022353905.1	Escherichia coli	SWHEFF_69	phylum_Pseudomonadota	class_Gammaproteobacteria	order_Enterobacterales	family_Enterobacteriaceae	genus_Escherichia	154.739	51.8893	circular	conjugative
NZ_CP055056.1	0	unnamed1	GCA_022354085.1	Shigella dysenteriae	SWHEFF_49	phylum_Pseudomonadota	class_Gammaproteobacteria	order_Enterobacterales	family_Enterobacteriaceae	genus_Shigella	117.256	48.8871	circular	conjugative
NZ_CP055071.1	0	unnamed1	GCA_022354185.1	Shigella flexneri	SWHIN_97	phylum_Pseudomonadota	class_Gammaproteobacteria	order_Enterobacterales	family_Enterobacteriaceae	genus_Shigella	144.275	51.3457	circular	conjugative
NZ_CP055076.1	0	unnamed1	GCA_022354205.1	Shigella flexneri	SWHIN_116	phylum_Pseudomonadota	class_Gammaproteobacteria	order_Enterobacterales	family_Enterobacteriaceae	genus_Shigella	125.787	52.3997	circular	conjugative
NZ_CP055077.1	0	unnamed2	GCA_022354205.1	Shigella flexneri	SWHIN_116	phylum_Pseudomonadota	class_Gammaproteobacteria	order_Enterobacterales	family_Enterobacteriaceae	genus_Shigella	69.05	51.0644	circular	conjugative
NZ_CP055100.1	0	unnamed1	GCA_022354645.1	Shigella flexneri	SWHIN_107	phylum_Pseudomonadota	class_Gammaproteobacteria	order_Enterobacterales	family_Enterobacteriaceae	genus_Shigella	171.874	51.5209	circular	conjugative
NZ_CP055110.1	0	unnamed1	GCA_022354685.1	Shigella flexneri	SWHIN_104	phylum_Pseudomonadota	class_Gammaproteobacteria	order_Enterobacterales	family_Enterobacteriaceae	genus_Shigella	177.08	51.8833	circular	conjugative
NZ_CP055114.1	0	unnamed1	GCA_022354705.1	Shigella flexneri	SWHIN_101	phylum_Pseudomonadota	class_Gammaproteobacteria	order_Enterobacterales	family_Enterobacteriaceae	genus_Shigella	131.712	50.8192	circular	conjugative
NZ_CP055168.1	0	unnamed1	GCA_022353545.1	Shigella flexneri	STEFF_24	phylum_Pseudomonadota	class_Gammaproteobacteria	order_Enterobacterales	family_Enterobacteriaceae	genus_Shigella	125.11	50.3853	circular	conjugative
NZ_CP055171.1	0	unnamed1	GCA_022353565.1	Shigella flexneri	STEFF_22	phylum_Pseudomonadota	class_Gammaproteobacteria	order_Enterobacterales	family_Enterobacteriaceae	genus_Shigella	131.772	52.238	circular	conjugative
NZ_CP055180.1	0	unnamed1	GCA_022353605.1	Shigella flexneri	STEFF_18	phylum_Pseudomonadota	class_Gammaproteobacteria	order_Enterobacterales	family_Enterobacteriaceae	genus_Shigella	122.007	50.2537	circular	conjugative
NZ_CP055195.1	0	unnamed1	GCA_022354325.1	Shigella flexneri	STEFF_10	phylum_Pseudomonadota	class_Gammaproteobacteria	order_Enterobacterales	family_Enterobacteriaceae	genus_Shigella	125.749	49.5964	circular	conjugative
NZ_CP055200.1	0	unnamed1	GCA_022354345.1	Shigella flexneri	STEFF_3	phylum_Pseudomonadota	class_Gammaproteobacteria	order_Enterobacterales	family_Enterobacteriaceae	genus_Shigella	137.403	51.6139	circular	conjugative
NZ_CP055212.1	0	unnamed2	GCA_022354365.1	Klebsiella pneumoniae	STEFF_2	phylum_Pseudomonadota	class_Gammaproteobacteria	order_Enterobacterales	family_Enterobacteriaceae	genus_Klebsiella	102.776	52.4471	circular	conjugative
NZ_CP055220.1	0	unnamed1	GCA_022354305.1	Shigella flexneri	STEFF_12	phylum_Pseudomonadota	class_Gammaproteobacteria	order_Enterobacterales	family_Enterobacteriaceae	genus_Shigella	118.659	50.4328	circular	conjugative
NZ_CP055248.1	0	pZY-1	GCA_013371705.1	Citrobacter freundii	ZY198	phylum_Pseudomonadota	class_Gammaproteobacteria	order_Enterobacterales	family_Enterobacteriaceae	genus_Citrobacter	89.672	52.6987	circular	conjugative
NZ_CP055254.1	0	pAH01-3	GCA_013371685.1	Escherichia coli	AH01	phylum_Pseudomonadota	class_Gammaproteobacteria	order_Enterobacterales	family_Enterobacteriaceae	genus_Escherichia	71.937	52.2165	circular	conjugative
NZ_CP055255.1	0	pAH01-4	GCA_013371685.1	Escherichia coli	AH01	phylum_Pseudomonadota	class_Gammaproteobacteria	order_Enterobacterales	family_Enterobacteriaceae	genus_Escherichia	145.79	50.4932	circular	conjugative
NZ_CP055262.1	0	pAH62-3	GCA_013371745.1	Escherichia coli	AH62	phylum_Pseudomonadota	class_Gammaproteobacteria	order_Enterobacterales	family_Enterobacteriaceae	genus_Escherichia	136.694	51.4609	circular	mobilizable
NZ_CP055296.1	0	pKP55_2	GCA_018336835.1	Klebsiella pneumoniae	KP55	phylum_Pseudomonadota	class_Gammaproteobacteria	order_Enterobacterales	family_Enterobacteriaceae	genus_Klebsiella	133.766	53.326	circular	mobilizable
NZ_CP056037.1	0	pEC31-1	GCA_018141125.1	Escherichia coli	EC31	phylum_Pseudomonadota	class_Gammaproteobacteria	order_Enterobacterales	family_Enterobacteriaceae	genus_Escherichia	122.881	50.1396	circular	conjugative
NZ_CP056074.1	0	pEC50-1	GCA_018141145.1	Escherichia coli	EC50	phylum_Pseudomonadota	class_Gammaproteobacteria	order_Enterobacterales	family_Enterobacteriaceae	genus_Escherichia	74.317	52.529	circular	conjugative
NZ_CP056079.1	0	pMS1170_2	GCA_016767775.1	Escherichia coli	MS1170	phylum_Pseudomonadota	class_Gammaproteobacteria	order_Enterobacterales	family_Enterobacteriaceae	genus_Escherichia	134.406	48.8505	circular	conjugative
NZ_CP056115.1	0	pEC394-330266_128	GCA_021559875.1	Escherichia coli	Ec394-330266	phylum_Pseudomonadota	class_Gammaproteobacteria	order_Enterobacterales	family_Enterobacteriaceae	genus_Escherichia	128.537	53.2773	circular	conjugative
NZ_CP057097.1	0	pRHB38-C07_5	GCA_013813205.1	Escherichia fergusonii	RHB38-C07	phylum_Pseudomonadota	class_Gammaproteobacteria	order_Enterobacterales	family_Enterobacteriaceae	genus_Escherichia	5.44	55.3125	circular	non-mobilizable
NZ_CP057211.1	0	pRHB33-C07_2	GCA_013819085.1	Escherichia fergusonii	RHB33-C07	phylum_Pseudomonadota	class_Gammaproteobacteria	order_Enterobacterales	family_Enterobacteriaceae	genus_Escherichia	160.081	48.6416	circular	conjugative
NZ_CP057216.1	0	pRHB33-C04_2	GCA_013819325.1	Escherichia fergusonii	RHB33-C04	phylum_Pseudomonadota	class_Gammaproteobacteria	order_Enterobacterales	family_Enterobacteriaceae	genus_Escherichia	160.081	48.641	circular	conjugative
NZ_CP057221.1	0	pRHB32-C22_2	GCA_013819565.1	Escherichia fergusonii	RHB32-C22	phylum_Pseudomonadota	class_Gammaproteobacteria	order_Enterobacterales	family_Enterobacteriaceae	genus_Escherichia	147.24	48.0094	circular	conjugative
NZ_CP057239.1	0	pRHB32-C09_2	GCA_013820465.1	Escherichia fergusonii	RHB32-C09	phylum_Pseudomonadota	class_Gammaproteobacteria	order_Enterobacterales	family_Enterobacteriaceae	genus_Escherichia	145.94	47.9416	circular	conjugative
NZ_CP057244.1	0	pRHB32-C05_2	GCA_013820845.1	Escherichia fergusonii	RHB32-C05	phylum_Pseudomonadota	class_Gammaproteobacteria	order_Enterobacterales	family_Enterobacteriaceae	genus_Escherichia	147.532	48.7833	circular	conjugative
NZ_CP058228.1	0	pKPCZA02_2	GCA_018831545.1	Klebsiella pneumoniae	KPCZA02	phylum_Pseudomonadota	class_Gammaproteobacteria	order_Enterobacterales	family_Enterobacteriaceae	genus_Klebsiella	149.2	54.3847	circular	mobilizable
NZ_CP058305.1	0	pAH65-3	GCA_013389695.1	Escherichia coli	AH65	phylum_Pseudomonadota	class_Gammaproteobacteria	order_Enterobacterales	family_Enterobacteriaceae	genus_Escherichia	139.513	51.2468	linear	mobilizable
NZ_CP058310.1	0	pAMPD02	GCA_013389615.1	Escherichia coli	AMSCJX04	phylum_Pseudomonadota	class_Gammaproteobacteria	order_Enterobacterales	family_Enterobacteriaceae	genus_Escherichia	129.018	49.2978	circular	conjugative
NZ_CP058343.1	0	pECW601	GCA_015843075.1	Escherichia coli	W60	phylum_Pseudomonadota	class_Gammaproteobacteria	order_Enterobacterales	family_Enterobacteriaceae	genus_Escherichia	140.41	50.5263	circular	conjugative
NZ_CP058344.1	0	pECW602	GCA_015843075.1	Escherichia coli	W60	phylum_Pseudomonadota	class_Gammaproteobacteria	order_Enterobacterales	family_Enterobacteriaceae	genus_Escherichia	94.776	52.9522	circular	conjugative
NZ_CP058357.1	0	pAMPD2	GCA_013391825.1	Escherichia coli	AMSCJX03	phylum_Pseudomonadota	class_Gammaproteobacteria	order_Enterobacterales	family_Enterobacteriaceae	genus_Escherichia	88.999	51.5646	circular	conjugative
NZ_CP058575.1	0	pEC1-1	GCA_013402895.1	Escherichia coli	EC1	phylum_Pseudomonadota	class_Gammaproteobacteria	order_Enterobacterales	family_Enterobacteriaceae	genus_Escherichia	122.379	52.08	circular	conjugative
NZ_CP058576.1	0	pEC1-2	GCA_013402895.1	Escherichia coli	EC1	phylum_Pseudomonadota	class_Gammaproteobacteria	order_Enterobacterales	family_Enterobacteriaceae	genus_Escherichia	77.194	52.8526	circular	conjugative
NZ_CP058620.1	0	unnamed2	GCA_014826015.1	Escherichia coli	JS316	phylum_Pseudomonadota	class_Gammaproteobacteria	order_Enterobacterales	family_Enterobacteriaceae	genus_Escherichia	67.321	49.6353	circular	non-mobilizable
NZ_CP058653.1	0	p1_035123	GCA_013426075.1	Escherichia coli	WCHEC035123	phylum_Pseudomonadota	class_Gammaproteobacteria	order_Enterobacterales	family_Enterobacteriaceae	genus_Escherichia	154.098	50.8326	circular	conjugative
NZ_CP058658.1	0	p1_035125	GCA_013426095.1	Escherichia coli	WCHEC035125	phylum_Pseudomonadota	class_Gammaproteobacteria	order_Enterobacterales	family_Enterobacteriaceae	genus_Escherichia	122.305	51.9349	circular	non-mobilizable
NZ_CP058663.1	0	pCTXM15_005008	GCA_013426115.1	Escherichia coli	5008	phylum_Pseudomonadota	class_Gammaproteobacteria	order_Enterobacterales	family_Enterobacteriaceae	genus_Escherichia	149.236	51.4507	circular	conjugative
NZ_CP058712.1	0	pS163-2.3	GCA_022368815.1	Escherichia coli	S163-2	phylum_Pseudomonadota	class_Gammaproteobacteria	order_Enterobacterales	family_Enterobacteriaceae	genus_Escherichia	88.457	52.5736	circular	conjugative
NZ_CP058715.1	0	pM172-1.1	GCA_022368895.1	Escherichia coli	M172-1	phylum_Pseudomonadota	class_Gammaproteobacteria	order_Enterobacterales	family_Enterobacteriaceae	genus_Escherichia	126.04	51.2544	circular	conjugative
NZ_CP058722.1	0	pM159-1.3	GCA_022369015.1	Escherichia coli	M159-1	phylum_Pseudomonadota	class_Gammaproteobacteria	order_Enterobacterales	family_Enterobacteriaceae	genus_Escherichia	90.147	52.6207	circular	conjugative
NZ_CP058726.1	0	pS171-1.1	GCA_022369175.1	Escherichia coli	S171-1	phylum_Pseudomonadota	class_Gammaproteobacteria	order_Enterobacterales	family_Enterobacteriaceae	genus_Escherichia	152.18	50.3404	circular	conjugative
NZ_CP058749.1	0	unnamed1	GCA_022494315.1	Escherichia coli	STLIN_13	phylum_Pseudomonadota	class_Gammaproteobacteria	order_Enterobacterales	family_Enterobacteriaceae	genus_Escherichia	121.453	52.1156	circular	conjugative
NZ_CP058788.1	0	unnamed2	GCA_022494415.1	Shigella flexneri	STLIN_4	phylum_Pseudomonadota	class_Gammaproteobacteria	order_Enterobacterales	family_Enterobacteriaceae	genus_Shigella	85.618	51.5476	circular	conjugative
NZ_CP058791.1	0	unnamed1	GCA_022494435.1	Shigella flexneri	STLIN_6	phylum_Pseudomonadota	class_Gammaproteobacteria	order_Enterobacterales	family_Enterobacteriaceae	genus_Shigella	137.079	47.9359	circular	conjugative
NZ_CP058840.1	0	unnamed1	GCA_022494115.1	Shigella flexneri	STLEFF_34	phylum_Pseudomonadota	class_Gammaproteobacteria	order_Enterobacterales	family_Enterobacteriaceae	genus_Shigella	98.962	51.3541	circular	conjugative
NZ_CP058847.1	0	unnamed1	GCA_022494135.1	Shigella flexneri	STLEFF_35	phylum_Pseudomonadota	class_Gammaproteobacteria	order_Enterobacterales	family_Enterobacteriaceae	genus_Shigella	85.837	50.5493	circular	mobilizable
NZ_CP058875.1	0	unnamed1	GCA_022494235.1	Escherichia coli	STLEFF_47	phylum_Pseudomonadota	class_Gammaproteobacteria	order_Enterobacterales	family_Enterobacteriaceae	genus_Escherichia	152.887	49.1598	circular	conjugative
NZ_CP058877.1	0	unnamed3	GCA_022494235.1	Escherichia coli	STLEFF_47	phylum_Pseudomonadota	class_Gammaproteobacteria	order_Enterobacterales	family_Enterobacteriaceae	genus_Escherichia	67.224	51.8847	circular	conjugative
NZ_CP058880.1	0	unnamed1	GCA_022494075.1	Escherichia coli	STLEFF_29	phylum_Pseudomonadota	class_Gammaproteobacteria	order_Enterobacterales	family_Enterobacteriaceae	genus_Escherichia	121.453	52.1198	circular	conjugative
NZ_CP058942.1	0	pIncFII	GCA_011742285.2	Klebsiella pneumoniae	BA39649	phylum_Pseudomonadota	class_Gammaproteobacteria	order_Enterobacterales	family_Enterobacteriaceae	genus_Klebsiella	99.664	53.0021	circular	conjugative
NZ_CP058950.1	0	pSY3626C1_124k	GCA_013423805.1	Escherichia coli	SY3626C5	phylum_Pseudomonadota	class_Gammaproteobacteria	order_Enterobacterales	family_Enterobacteriaceae	genus_Escherichia	124.445	50.2704	circular	conjugative
NZ_CP059005.1	0	p2D-3	GCA_013425955.1	Escherichia coli	2D	phylum_Pseudomonadota	class_Gammaproteobacteria	order_Enterobacterales	family_Enterobacteriaceae	genus_Escherichia	79.323	51.5878	circular	conjugative
NZ_CP059044.1	0	pSY3626C1_315k	GCA_013425935.1	Escherichia coli	SY3626C1	phylum_Pseudomonadota	class_Gammaproteobacteria	order_Enterobacterales	family_Enterobacteriaceae	genus_Escherichia	315.984	47.8932	circular	conjugative
NZ_CP059120.1	0	pEc42_1	GCA_019355455.1	Escherichia coli	Ec42	phylum_Pseudomonadota	class_Gammaproteobacteria	order_Enterobacterales	family_Enterobacteriaceae	genus_Escherichia	171.769	51.4982	circular	conjugative
NZ_CP059126.1	0	pEc45_1	GCA_019355475.1	Escherichia coli	EC45	phylum_Pseudomonadota	class_Gammaproteobacteria	order_Enterobacterales	family_Enterobacteriaceae	genus_Escherichia	146.488	51.224	circular	conjugative
NZ_CP059131.1	0	pEc55_1	GCA_019355495.1	Escherichia coli	Ec55	phylum_Pseudomonadota	class_Gammaproteobacteria	order_Enterobacterales	family_Enterobacteriaceae	genus_Escherichia	167.739	52.3307	circular	conjugative
NZ_CP059280.1	0	pC7	GCA_013694465.1	Escherichia coli	C7	phylum_Pseudomonadota	class_Gammaproteobacteria	order_Enterobacterales	family_Enterobacteriaceae	genus_Escherichia	141.169	51.5552	circular	conjugative
NZ_CP059282.1	0	pC9	GCA_013694325.1	Escherichia coli	C9	phylum_Pseudomonadota	class_Gammaproteobacteria	order_Enterobacterales	family_Enterobacteriaceae	genus_Escherichia	140.35	51.5525	circular	conjugative
NZ_CP059285.1	0	pSY3626_124k	GCA_013694345.1	Escherichia coli	SY3626_hybrid	phylum_Pseudomonadota	class_Gammaproteobacteria	order_Enterobacterales	family_Enterobacteriaceae	genus_Escherichia	124.445	50.272	circular	conjugative
NZ_CP059718.1	0	p2buct2930	GCA_014117405.1	Escherichia coli	BUCT2930	phylum_Pseudomonadota	class_Gammaproteobacteria	order_Enterobacterales	family_Enterobacteriaceae	genus_Escherichia	73.818	52.5482	circular	conjugative
NZ_CP059841.1	0	pMAR2	GCA_014117345.2	Escherichia coli	E2348/69	phylum_Pseudomonadota	class_Gammaproteobacteria	order_Enterobacterales	family_Enterobacteriaceae	genus_Escherichia	96.603	47.9923	circular	conjugative
NZ_CP059908.1	0	p1	GCA_014170615.1	Escherichia coli	181.1	phylum_Pseudomonadota	class_Gammaproteobacteria	order_Enterobacterales	family_Enterobacteriaceae	genus_Escherichia	193.291	49.5626	circular	conjugative
NZ_CP059918.1	0	p1	GCA_014170675.1	Escherichia coli	64.1	phylum_Pseudomonadota	class_Gammaproteobacteria	order_Enterobacterales	family_Enterobacteriaceae	genus_Escherichia	214.538	49.8392	circular	conjugative
NZ_CP059948.1	0	p1	GCA_014170975.1	Escherichia coli	268.2	phylum_Pseudomonadota	class_Gammaproteobacteria	order_Enterobacterales	family_Enterobacteriaceae	genus_Escherichia	138.915	50.8563	circular	conjugative
NZ_CP060443.1	0	p.S175-1.2	GCA_022558585.1	Citrobacter cronae	S175-1	phylum_Pseudomonadota	class_Gammaproteobacteria	order_Enterobacterales	family_Enterobacteriaceae	genus_Citrobacter	11.556	57.4853	circular	non-mobilizable
NZ_CP060746.1	0	pKP120-CTX-M-125	GCA_014361115.1	Klebsiella pneumoniae	KP120	phylum_Pseudomonadota	class_Gammaproteobacteria	order_Enterobacterales	family_Enterobacteriaceae	genus_Klebsiella	72.636	52.1794	circular	conjugative
NZ_CP060753.1	0	pEC96-CTX-M-215	GCA_014361285.1	Escherichia coli	EC96	phylum_Pseudomonadota	class_Gammaproteobacteria	order_Enterobacterales	family_Enterobacteriaceae	genus_Escherichia	68.439	52.663	circular	conjugative
NZ_CP060868.1	0	pEC29-NDM-5	GCA_022558645.1	Escherichia coli	EC29	phylum_Pseudomonadota	class_Gammaproteobacteria	order_Enterobacterales	family_Enterobacteriaceae	genus_Escherichia	147.459	53.0995	circular	conjugative
NZ_CP060874.1	0	pEC27-2	GCA_022558665.1	Escherichia coli	EC27	phylum_Pseudomonadota	class_Gammaproteobacteria	order_Enterobacterales	family_Enterobacteriaceae	genus_Escherichia	111.544	51.7724	circular	mobilizable
NZ_CP060882.1	0	pEC26-3	GCA_022558685.1	Escherichia coli	EC26	phylum_Pseudomonadota	class_Gammaproteobacteria	order_Enterobacterales	family_Enterobacteriaceae	genus_Escherichia	79.683	50.7762	circular	conjugative
NZ_CP060886.1	0	pEC24-2	GCA_022558705.1	Escherichia coli	EC24	phylum_Pseudomonadota	class_Gammaproteobacteria	order_Enterobacterales	family_Enterobacteriaceae	genus_Escherichia	88.67	52.0965	circular	mobilizable
NZ_CP060894.1	0	pEC22-3	GCA_022558725.1	Escherichia coli	EC22	phylum_Pseudomonadota	class_Gammaproteobacteria	order_Enterobacterales	family_Enterobacteriaceae	genus_Escherichia	110.689	52.0034	circular	conjugative
NZ_CP060900.1	0	pEC21-2	GCA_022558745.1	Escherichia coli	EC21	phylum_Pseudomonadota	class_Gammaproteobacteria	order_Enterobacterales	family_Enterobacteriaceae	genus_Escherichia	168.844	51.772	circular	conjugative
NZ_CP060903.1	0	pEC20-2	GCA_022558765.1	Escherichia coli	EC20	phylum_Pseudomonadota	class_Gammaproteobacteria	order_Enterobacterales	family_Enterobacteriaceae	genus_Escherichia	88.68	52.0952	circular	mobilizable
NZ_CP060909.1	0	pEC19-2	GCA_022558785.1	Escherichia coli	EC19	phylum_Pseudomonadota	class_Gammaproteobacteria	order_Enterobacterales	family_Enterobacteriaceae	genus_Escherichia	88.659	52.0951	circular	mobilizable
NZ_CP060920.1	0	pEC15-2	GCA_022558845.1	Escherichia coli	EC15	phylum_Pseudomonadota	class_Gammaproteobacteria	order_Enterobacterales	family_Enterobacteriaceae	genus_Escherichia	137.235	49.8779	circular	conjugative
NZ_CP060925.1	0	pEC14-2	GCA_022558805.1	Escherichia coli	EC14	phylum_Pseudomonadota	class_Gammaproteobacteria	order_Enterobacterales	family_Enterobacteriaceae	genus_Escherichia	159.11	50.8862	circular	conjugative
NZ_CP060929.1	0	pEC13-2	GCA_022558885.1	Escherichia coli	EC13	phylum_Pseudomonadota	class_Gammaproteobacteria	order_Enterobacterales	family_Enterobacteriaceae	genus_Escherichia	145.694	51.0124	circular	conjugative
NZ_CP060934.1	0	pEC12-2	GCA_022558865.1	Escherichia coli	EC12	phylum_Pseudomonadota	class_Gammaproteobacteria	order_Enterobacterales	family_Enterobacteriaceae	genus_Escherichia	137.192	49.8775	circular	conjugative
NZ_CP060948.1	0	pEC10-3	GCA_022558925.1	Escherichia coli O157:H7 str. EC10	EC10	phylum_Pseudomonadota	class_Gammaproteobacteria	order_Enterobacterales	family_Enterobacteriaceae	genus_Escherichia	86.24	52.2495	circular	conjugative
NZ_CP060955.1	0	pEC8-3	GCA_022559245.1	Escherichia coli	EC8	phylum_Pseudomonadota	class_Gammaproteobacteria	order_Enterobacterales	family_Enterobacteriaceae	genus_Escherichia	97.755	51.8132	circular	mobilizable
NZ_CP060964.1	0	pEC7-2	GCA_022559265.1	Escherichia coli	EC7	phylum_Pseudomonadota	class_Gammaproteobacteria	order_Enterobacterales	family_Enterobacteriaceae	genus_Escherichia	128.054	51.123	circular	conjugative
NZ_CP060970.1	0	pEC5-2	GCA_022559285.1	Escherichia coli	EC5	phylum_Pseudomonadota	class_Gammaproteobacteria	order_Enterobacterales	family_Enterobacteriaceae	genus_Escherichia	147.909	51.7778	circular	conjugative
NZ_CP060971.1	0	pEC5-3	GCA_022559285.1	Escherichia coli	EC5	phylum_Pseudomonadota	class_Gammaproteobacteria	order_Enterobacterales	family_Enterobacteriaceae	genus_Escherichia	111.472	52.7684	circular	conjugative
NZ_CP060975.1	0	pEC4-2	GCA_022559305.1	Escherichia coli	EC4	phylum_Pseudomonadota	class_Gammaproteobacteria	order_Enterobacterales	family_Enterobacteriaceae	genus_Escherichia	112.054	52.4702	circular	conjugative
NZ_CP060980.1	0	pEC3-2	GCA_022559325.1	Escherichia coli	EC3	phylum_Pseudomonadota	class_Gammaproteobacteria	order_Enterobacterales	family_Enterobacteriaceae	genus_Escherichia	140.376	50.2422	circular	conjugative
NZ_CP060988.1	0	pEC31-2	GCA_022558625.1	Escherichia coli	EC31	phylum_Pseudomonadota	class_Gammaproteobacteria	order_Enterobacterales	family_Enterobacteriaceae	genus_Escherichia	141.542	52.0913	circular	conjugative
NZ_CP061109.1	0	pEC187_1	GCA_016432805.1	Escherichia coli	1EC187	phylum_Pseudomonadota	class_Gammaproteobacteria	order_Enterobacterales	family_Enterobacteriaceae	genus_Escherichia	112.598	53.0631	circular	non-mobilizable
NZ_CP061188.1	0	pLD67-1-165kb	GCA_014622725.1	Escherichia coli	LD67-1	phylum_Pseudomonadota	class_Gammaproteobacteria	order_Enterobacterales	family_Enterobacteriaceae	genus_Escherichia	165.427	50.3727	circular	conjugative
NZ_CP061207.1	0	pDA61218-116	GCA_014541045.1	Escherichia coli	DA61218	phylum_Pseudomonadota	class_Gammaproteobacteria	order_Enterobacterales	family_Enterobacteriaceae	genus_Escherichia	116.466	51.4605	circular	conjugative
NZ_CP061338.1	0	unnamed	GCA_014656605.1	Escherichia coli	M11957	phylum_Pseudomonadota	class_Gammaproteobacteria	order_Enterobacterales	family_Enterobacteriaceae	genus_Escherichia	135.788	49.2709	circular	conjugative
NZ_CP061340.1	0	unnamed	GCA_014656625.1	Escherichia coli	M00057	phylum_Pseudomonadota	class_Gammaproteobacteria	order_Enterobacterales	family_Enterobacteriaceae	genus_Escherichia	137.911	49.3869	circular	conjugative
NZ_CP061363.1	0	pM2901	GCA_014725795.1	Shigella sonnei	6207	phylum_Pseudomonadota	class_Gammaproteobacteria	order_Enterobacterales	family_Enterobacteriaceae	genus_Shigella	79.814	52.5221	circular	conjugative
NZ_CP061750.1	0	unnamed1	GCA_014770655.1	Escherichia coli O15:H12	2273-PO3	phylum_Pseudomonadota	class_Gammaproteobacteria	order_Enterobacterales	family_Enterobacteriaceae	genus_Escherichia	129.153	51.9268	circular	conjugative
NZ_CP061915.1	0	p1	GCA_014805805.1	Escherichia coli	SMBL	phylum_Pseudomonadota	class_Gammaproteobacteria	order_Enterobacterales	family_Enterobacteriaceae	genus_Escherichia	68.025	51.8486	circular	conjugative
NZ_CP061960.1	0	unnamed3	GCA_017310345.1	Klebsiella pneumoniae	IR5726	phylum_Pseudomonadota	class_Gammaproteobacteria	order_Enterobacterales	family_Enterobacteriaceae	genus_Klebsiella	144.349	55.221	circular	non-mobilizable
NZ_CP062205.1	0	p1	GCA_014854575.1	Escherichia coli	C311	phylum_Pseudomonadota	class_Gammaproteobacteria	order_Enterobacterales	family_Enterobacteriaceae	genus_Escherichia	144.932	47.5506	circular	conjugative
NZ_CP062212.1	0	unnamed1	GCA_014854635.1	Escherichia coli	L3Cip3	phylum_Pseudomonadota	class_Gammaproteobacteria	order_Enterobacterales	family_Enterobacteriaceae	genus_Escherichia	177.038	50.8202	circular	conjugative
NZ_CP062214.1	0	unnamed3	GCA_014854635.1	Escherichia coli	L3Cip3	phylum_Pseudomonadota	class_Gammaproteobacteria	order_Enterobacterales	family_Enterobacteriaceae	genus_Escherichia	83.974	52.4924	circular	conjugative
NZ_CP062704.1	0	pZ1834-2	GCA_017164795.1	Escherichia coli O157:H7	Z1834	phylum_Pseudomonadota	class_Gammaproteobacteria	order_Enterobacterales	family_Enterobacteriaceae	genus_Escherichia	55.197	50.3669	circular	conjugative
NZ_CP062813.1	0	unnamed529	GCA_015571535.1	Escherichia coli	Res13-Sevr-PER07-33	phylum_Pseudomonadota	class_Gammaproteobacteria	order_Enterobacterales	family_Enterobacteriaceae	genus_Escherichia	97.371	50.2059	circular	conjugative
NZ_CP062820.1	0	unnamednovel_0	GCA_015571555.1	Escherichia coli	Res13-Sevr-PER06-05-b-A	phylum_Pseudomonadota	class_Gammaproteobacteria	order_Enterobacterales	family_Enterobacteriaceae	genus_Escherichia	141.259	46.8508	circular	conjugative
NZ_CP062837.1	0	unnamednovel_0	GCA_015571635.1	Escherichia coli	Res13-Lact-PER04-33	phylum_Pseudomonadota	class_Gammaproteobacteria	order_Enterobacterales	family_Enterobacteriaceae	genus_Escherichia	141.255	46.8514	circular	conjugative
NZ_CP062843.1	0	unnamednovel_0	GCA_015571655.1	Escherichia coli	Res13-Lact-PER02-33	phylum_Pseudomonadota	class_Gammaproteobacteria	order_Enterobacterales	family_Enterobacteriaceae	genus_Escherichia	141.262	46.8498	circular	conjugative
NZ_CP062858.1	0	unnamed973	GCA_015571715.1	Escherichia coli O20:H12	Res13-Lact-PEB17-18	phylum_Pseudomonadota	class_Gammaproteobacteria	order_Enterobacterales	family_Enterobacteriaceae	genus_Escherichia	150.153	51.1745	circular	conjugative
NZ_CP062867.1	0	unnamed972	GCA_015571735.1	Escherichia coli O39:H21	Res13-Lact-PEB08-01	phylum_Pseudomonadota	class_Gammaproteobacteria	order_Enterobacterales	family_Enterobacteriaceae	genus_Escherichia	155.756	50.7191	circular	conjugative
NZ_CP062870.1	0	unnamed973	GCA_015571835.1	Escherichia coli	Res13-Lact-PEB01-20	phylum_Pseudomonadota	class_Gammaproteobacteria	order_Enterobacterales	family_Enterobacteriaceae	genus_Escherichia	162.467	50.1185	circular	conjugative
NZ_CP062874.1	0	unnamed539	GCA_015571755.1	Escherichia coli	Res13-Lact-PEA14-20	phylum_Pseudomonadota	class_Gammaproteobacteria	order_Enterobacterales	family_Enterobacteriaceae	genus_Escherichia	123.046	50.0203	circular	conjugative
NZ_CP062888.1	0	unnamednovel_0	GCA_015571775.1	Escherichia coli	Res13-Lact-PEA06-10	phylum_Pseudomonadota	class_Gammaproteobacteria	order_Enterobacterales	family_Enterobacteriaceae	genus_Escherichia	141.254	46.8482	circular	conjugative
NZ_CP062893.1	0	unnamed973	GCA_015571795.1	Escherichia coli O100:H21	Res13-Lact-ER07-18	phylum_Pseudomonadota	class_Gammaproteobacteria	order_Enterobacterales	family_Enterobacteriaceae	genus_Escherichia	99.946	49.2516	circular	mobilizable
NZ_CP062900.1	0	unnamednovel_0	GCA_015571875.1	Escherichia coli	Res13-Lact-ER02-39	phylum_Pseudomonadota	class_Gammaproteobacteria	order_Enterobacterales	family_Enterobacteriaceae	genus_Escherichia	141.262	46.8505	circular	conjugative
NZ_CP062915.1	0	unnamed973	GCA_015571915.1	Escherichia coli O112ab:H8	Res13-Lact-EA06-22	phylum_Pseudomonadota	class_Gammaproteobacteria	order_Enterobacterales	family_Enterobacteriaceae	genus_Escherichia	151.873	49.49	circular	conjugative
NZ_CP063154.1	0	unnamed1	GCA_014962565.1	Escherichia coli	M7424	phylum_Pseudomonadota	class_Gammaproteobacteria	order_Enterobacterales	family_Enterobacteriaceae	genus_Escherichia	130.357	49.4289	circular	conjugative
NZ_CP063337.1	0	pBS74R-D_5	GCA_016942475.1	Escherichia coli	BS74R-D	phylum_Pseudomonadota	class_Gammaproteobacteria	order_Enterobacterales	family_Enterobacteriaceae	genus_Escherichia	115.346	48.7542	circular	conjugative
NZ_CP063343.1	0	pBS90R-A_2	GCA_016942505.1	Escherichia coli	BS90R-A	phylum_Pseudomonadota	class_Gammaproteobacteria	order_Enterobacterales	family_Enterobacteriaceae	genus_Escherichia	117.739	51.3424	circular	conjugative
NZ_CP063370.1	0	p113.6k	GCA_014076685.2	Escherichia coli	1409	phylum_Pseudomonadota	class_Gammaproteobacteria	order_Enterobacterales	family_Enterobacteriaceae	genus_Escherichia	113.611	50.1774	circular	conjugative
NZ_CP063462.1	0	pEM22-18-53_3	GCA_016942575.1	Escherichia coli	EM22-18-53	phylum_Pseudomonadota	class_Gammaproteobacteria	order_Enterobacterales	family_Enterobacteriaceae	genus_Escherichia	169.293	48.9335	circular	conjugative
NZ_CP063481.1	0	pEM06-18-14_2	GCA_016942655.1	Escherichia coli	EM06-18-14	phylum_Pseudomonadota	class_Gammaproteobacteria	order_Enterobacterales	family_Enterobacteriaceae	genus_Escherichia	91.066	52.3313	circular	conjugative
NZ_CP063484.1	0	pEM03-18-08_1	GCA_016944635.1	Escherichia coli	EM03-18-08	phylum_Pseudomonadota	class_Gammaproteobacteria	order_Enterobacterales	family_Enterobacteriaceae	genus_Escherichia	77.443	52.4244	circular	conjugative
NZ_CP063490.1	0	pEF7-18-51_3	GCA_016944655.1	Escherichia coli	EF7-18-51	phylum_Pseudomonadota	class_Gammaproteobacteria	order_Enterobacterales	family_Enterobacteriaceae	genus_Escherichia	9.902	57.0996	circular	non-mobilizable
NZ_CP063493.1	0	pEF5-18-41_1	GCA_016944675.1	Escherichia coli	EF5-18-41	phylum_Pseudomonadota	class_Gammaproteobacteria	order_Enterobacterales	family_Enterobacteriaceae	genus_Escherichia	101.982	51.6856	circular	conjugative
NZ_CP063506.1	0	pEH09-18-41_3	GCA_016944715.1	Escherichia coli	EH09-18-41	phylum_Pseudomonadota	class_Gammaproteobacteria	order_Enterobacterales	family_Enterobacteriaceae	genus_Escherichia	131.695	52.0992	circular	conjugative
NZ_CP063516.1	0	pEH01-18-04-A_1	GCA_016944755.1	Escherichia coli	EH01-18-04-A	phylum_Pseudomonadota	class_Gammaproteobacteria	order_Enterobacterales	family_Enterobacteriaceae	genus_Escherichia	149.434	51.8229	circular	conjugative
NZ_CP063517.1	0	pEH01-18-04-A_2	GCA_016944755.1	Escherichia coli	EH01-18-04-A	phylum_Pseudomonadota	class_Gammaproteobacteria	order_Enterobacterales	family_Enterobacteriaceae	genus_Escherichia	69.098	51.0608	circular	conjugative
NZ_CP063761.1	0	pFRPDR_KPC	GCA_015243235.1	Klebsiella pneumoniae	FRPDR	phylum_Pseudomonadota	class_Gammaproteobacteria	order_Enterobacterales	family_Enterobacteriaceae	genus_Klebsiella	107.554	53.813	circular	conjugative
NZ_CP063775.1	0	pHK02-1	GCA_015277555.1	Escherichia coli O25b:H4-ST131	ST131	phylum_Pseudomonadota	class_Gammaproteobacteria	order_Enterobacterales	family_Enterobacteriaceae	genus_Escherichia	58.468	51.541	circular	mobilizable
NZ_CP063835.1	0	pCRKP66R-3	GCA_015277755.1	Klebsiella pneumoniae	CRKP66R	phylum_Pseudomonadota	class_Gammaproteobacteria	order_Enterobacterales	family_Enterobacteriaceae	genus_Klebsiella	128.675	53.1129	circular	mobilizable
NZ_CP063854.1	0	pM1023-4Ar.3	GCA_015277955.1	Klebsiella pneumoniae	M1023-4Ar	phylum_Pseudomonadota	class_Gammaproteobacteria	order_Enterobacterales	family_Enterobacteriaceae	genus_Klebsiella	77.05	52.4763	circular	conjugative
NZ_CP063855.1	0	pM1023-4Ar.4	GCA_015277955.1	Klebsiella pneumoniae	M1023-4Ar	phylum_Pseudomonadota	class_Gammaproteobacteria	order_Enterobacterales	family_Enterobacteriaceae	genus_Klebsiella	89.958	52.7591	circular	conjugative
NZ_CP063860.1	0	pM1026-3Ar.2	GCA_015277915.1	Klebsiella pneumoniae	M1026-3Ar	phylum_Pseudomonadota	class_Gammaproteobacteria	order_Enterobacterales	family_Enterobacteriaceae	genus_Klebsiella	77.053	52.4717	circular	conjugative
NZ_CP063861.1	0	pM1026-3Ar.3	GCA_015277915.1	Klebsiella pneumoniae	M1026-3Ar	phylum_Pseudomonadota	class_Gammaproteobacteria	order_Enterobacterales	family_Enterobacteriaceae	genus_Klebsiella	89.965	52.7639	circular	conjugative
NZ_CP063929.1	0	pS183-1.2	GCA_015284925.1	Klebsiella pneumoniae	S183-1	phylum_Pseudomonadota	class_Gammaproteobacteria	order_Enterobacterales	family_Enterobacteriaceae	genus_Klebsiella	190.929	52.4001	circular	conjugative
NZ_CP064104.1	0	unnamed1	GCA_017310445.1	Escherichia coli	IR53017	phylum_Pseudomonadota	class_Gammaproteobacteria	order_Enterobacterales	family_Enterobacteriaceae	genus_Escherichia	145.347	51.5429	circular	conjugative
NZ_CP064214.1	0	pJX9-3	GCA_015355895.1	Klebsiella pneumoniae	JX-CR-hvKP-9	phylum_Pseudomonadota	class_Gammaproteobacteria	order_Enterobacterales	family_Enterobacteriaceae	genus_Klebsiella	90.714	51.3758	circular	non-mobilizable
NZ_CP064220.1	0	pJX8-3	GCA_015355935.1	Klebsiella pneumoniae	JX-CR-hvKP-8	phylum_Pseudomonadota	class_Gammaproteobacteria	order_Enterobacterales	family_Enterobacteriaceae	genus_Klebsiella	87.179	51.2451	circular	non-mobilizable
NZ_CP064226.1	0	pJX7-3	GCA_015355915.1	Klebsiella pneumoniae	JX-CR-hvKP-7	phylum_Pseudomonadota	class_Gammaproteobacteria	order_Enterobacterales	family_Enterobacteriaceae	genus_Klebsiella	91.913	51.4019	circular	non-mobilizable
NZ_CP064237.1	0	pJX4-2	GCA_015355995.1	Klebsiella pneumoniae	JX-CR-hvKP-4	phylum_Pseudomonadota	class_Gammaproteobacteria	order_Enterobacterales	family_Enterobacteriaceae	genus_Klebsiella	165.027	51.8103	circular	mobilizable
NZ_CP064243.1	0	pJX3-2	GCA_015356015.1	Klebsiella pneumoniae	JX-CR-hvKP-3	phylum_Pseudomonadota	class_Gammaproteobacteria	order_Enterobacterales	family_Enterobacteriaceae	genus_Klebsiella	154.868	51.8571	circular	mobilizable
NZ_CP064248.1	0	pJX2-2	GCA_015356035.1	Klebsiella pneumoniae	JX-CR-hvKP-2	phylum_Pseudomonadota	class_Gammaproteobacteria	order_Enterobacterales	family_Enterobacteriaceae	genus_Klebsiella	168.025	53.4653	circular	conjugative
NZ_CP064253.1	0	pJX1-1	GCA_015356055.1	Klebsiella pneumoniae	JX-CR-hvKP-1	phylum_Pseudomonadota	class_Gammaproteobacteria	order_Enterobacterales	family_Enterobacteriaceae	genus_Klebsiella	167.834	53.4528	circular	conjugative
NZ_CP064260.1	0	pJX10-2	GCA_015355875.1	Klebsiella pneumoniae	JX-CR-hvKP-10	phylum_Pseudomonadota	class_Gammaproteobacteria	order_Enterobacterales	family_Enterobacteriaceae	genus_Klebsiella	90.714	51.3702	circular	non-mobilizable
NZ_CP064370.1	0	unnamed2	GCA_022869665.1	Klebsiella pneumoniae	PartO-Kpneumoniae-RM8376	phylum_Pseudomonadota	class_Gammaproteobacteria	order_Enterobacterales	family_Enterobacteriaceae	genus_Klebsiella	105.919	52.9027	circular	conjugative
NZ_CP064848.1	0	pHK01-1	GCA_015649805.1	Escherichia coli	20	phylum_Pseudomonadota	class_Gammaproteobacteria	order_Enterobacterales	family_Enterobacteriaceae	genus_Escherichia	130.181	51.8132	circular	conjugative
NZ_CP065153.1	0	unnamed1	GCA_015697215.1	Escherichia coli O150:H6	FEX669	phylum_Pseudomonadota	class_Gammaproteobacteria	order_Enterobacterales	family_Enterobacteriaceae	genus_Escherichia	237.102	50.488	circular	conjugative
NZ_CP065440.1	0	pMrs.Puff_02	GCA_015992385.1	Klebsiella pneumoniae	Mrs. Puff	phylum_Pseudomonadota	class_Gammaproteobacteria	order_Enterobacterales	family_Enterobacteriaceae	genus_Klebsiella	89.034	54.6061	not-set	non-mobilizable
NZ_CP065445.1	0	pSeaSuperman_01	GCA_015992265.1	Klebsiella pneumoniae	Sea Superman	phylum_Pseudomonadota	class_Gammaproteobacteria	order_Enterobacterales	family_Enterobacteriaceae	genus_Klebsiella	94.245	55.1255	not-set	non-mobilizable
NZ_CP065456.1	0	pBR_03	GCA_016067835.1	Klebsiella pneumoniae	Beach Ranger	phylum_Pseudomonadota	class_Gammaproteobacteria	order_Enterobacterales	family_Enterobacteriaceae	genus_Klebsiella	3.579	51.2434	not-set	non-mobilizable
NZ_CP065461.1	0	pGordon_01	GCA_015992305.1	Klebsiella pneumoniae	Gordon	phylum_Pseudomonadota	class_Gammaproteobacteria	order_Enterobacterales	family_Enterobacteriaceae	genus_Klebsiella	105.09	55.0652	not-set	mobilizable
NZ_CP065466.1	0	pOlaf_02	GCA_015992325.1	Klebsiella pneumoniae	Olaf	phylum_Pseudomonadota	class_Gammaproteobacteria	order_Enterobacterales	family_Enterobacteriaceae	genus_Klebsiella	105.091	55.0675	not-set	mobilizable
NZ_CP065471.1	0	pPinheadLarry_04	GCA_015992365.1	Klebsiella quasipneumoniae	Pinhead Larry	phylum_Pseudomonadota	class_Gammaproteobacteria	order_Enterobacterales	family_Enterobacteriaceae	genus_Klebsiella	14.94	48.2731	not-set	non-mobilizable
NZ_CP065472.1	0	pPinheadLarry_05	GCA_015992365.1	Klebsiella quasipneumoniae	Pinhead Larry	phylum_Pseudomonadota	class_Gammaproteobacteria	order_Enterobacterales	family_Enterobacteriaceae	genus_Klebsiella	62.418	50.9981	not-set	conjugative
NZ_CP065557.1	0	unnamed3	GCA_015999625.1	Klebsiella pneumoniae	FK 6768	phylum_Pseudomonadota	class_Gammaproteobacteria	order_Enterobacterales	family_Enterobacteriaceae	genus_Klebsiella	73.746	55.0159	circular	non-mobilizable
NZ_CP065610.1	0	unnamed1	GCA_016026215.1	Escherichia coli	FDAARGOS_945	phylum_Pseudomonadota	class_Gammaproteobacteria	order_Enterobacterales	family_Enterobacteriaceae	genus_Escherichia	97.745	52.0814	circular	conjugative
NZ_CP065612.1	0	unnamed2	GCA_016026215.1	Escherichia coli	FDAARGOS_945	phylum_Pseudomonadota	class_Gammaproteobacteria	order_Enterobacterales	family_Enterobacteriaceae	genus_Escherichia	277.227	46.4547	circular	conjugative
NZ_CP065614.1	0	unnamed	GCA_016026235.1	Escherichia coli	FDAARGOS_944	phylum_Pseudomonadota	class_Gammaproteobacteria	order_Enterobacterales	family_Enterobacteriaceae	genus_Escherichia	261.275	46.164	circular	conjugative
NZ_CP065952.1	0	pKP2509-KPC	GCA_018279325.1	Klebsiella pneumoniae	KP2509	phylum_Pseudomonadota	class_Gammaproteobacteria	order_Enterobacterales	family_Enterobacteriaceae	genus_Klebsiella	100.684	54.7018	circular	non-mobilizable
NZ_CP065971.1	0	unnamed3	GCA_016126995.1	Escherichia coli	FDAARGOS_1058	phylum_Pseudomonadota	class_Gammaproteobacteria	order_Enterobacterales	family_Enterobacteriaceae	genus_Escherichia	128.137	49.2332	circular	conjugative
NZ_CP066153.1	0	unnamed2	GCA_021497485.1	Klebsiella pneumoniae	KP697	phylum_Pseudomonadota	class_Gammaproteobacteria	order_Enterobacterales	family_Enterobacteriaceae	genus_Klebsiella	133.625	53.3373	circular	mobilizable
NZ_CP066251.1	0	p3	GCA_016403065.1	Klebsiella pneumoniae	CRKP52R	phylum_Pseudomonadota	class_Gammaproteobacteria	order_Enterobacterales	family_Enterobacteriaceae	genus_Klebsiella	122.076	53.5486	circular	mobilizable
NZ_CP066256.1	0	p3	GCA_016403085.1	Klebsiella pneumoniae	CRKP78R	phylum_Pseudomonadota	class_Gammaproteobacteria	order_Enterobacterales	family_Enterobacteriaceae	genus_Klebsiella	149.407	53.721	circular	conjugative
NZ_CP066367.1	0	unnamed1	GCA_017579865.1	Escherichia coli	AR Bank #0346	phylum_Pseudomonadota	class_Gammaproteobacteria	order_Enterobacterales	family_Enterobacteriaceae	genus_Escherichia	101.116	53.1587	circular	conjugative
NZ_CP066518.1	0	pKPC2_090329	GCA_014041845.2	Klebsiella pneumoniae	WCHKP090329	phylum_Pseudomonadota	class_Gammaproteobacteria	order_Enterobacterales	family_Enterobacteriaceae	genus_Klebsiella	149.181	54.3233	circular	mobilizable
NZ_CP066524.1	0	pKPC2_090357	GCA_014041735.2	Klebsiella pneumoniae	WCHKP090357	phylum_Pseudomonadota	class_Gammaproteobacteria	order_Enterobacterales	family_Enterobacteriaceae	genus_Klebsiella	149.116	53.1298	circular	conjugative
NZ_CP066529.1	0	pKPC2_090361	GCA_014041645.2	Klebsiella pneumoniae	WCHKP090361	phylum_Pseudomonadota	class_Gammaproteobacteria	order_Enterobacterales	family_Enterobacteriaceae	genus_Klebsiella	144.228	54.1074	circular	mobilizable
NZ_CP066536.1	0	pKPC2_090374	GCA_014041505.2	Klebsiella pneumoniae	WCHKP090374	phylum_Pseudomonadota	class_Gammaproteobacteria	order_Enterobacterales	family_Enterobacteriaceae	genus_Klebsiella	154.728	53.0764	circular	conjugative
NZ_CP066544.1	0	pBTS_02	GCA_015022235.2	Klebsiella pneumoniae	BTS	phylum_Pseudomonadota	class_Gammaproteobacteria	order_Enterobacterales	family_Enterobacteriaceae	genus_Klebsiella	88.05	54.5792	circular	non-mobilizable
NZ_CP066807.1	0	unnamed1	GCA_016598635.1	Escherichia coli	TCM3e1	phylum_Pseudomonadota	class_Gammaproteobacteria	order_Enterobacterales	family_Enterobacteriaceae	genus_Escherichia	131.861	47.2141	circular	conjugative
NZ_CP066837.1	0	pIncFIB_IncFII	GCA_019426265.1	Escherichia coli	Ec-FL1-1X	phylum_Pseudomonadota	class_Gammaproteobacteria	order_Enterobacterales	family_Enterobacteriaceae	genus_Escherichia	132.05	49.6267	circular	conjugative
NZ_CP066841.1	0	pIncF4-A-B1	GCA_022695865.1	Escherichia coli	Ec-RL2-1X	phylum_Pseudomonadota	class_Gammaproteobacteria	order_Enterobacterales	family_Enterobacteriaceae	genus_Escherichia	113.35	50.0388	circular	conjugative
NZ_CP066845.1	0	pZ30-TEM-1B	GCA_020424045.1	Escherichia coli	Z30	phylum_Pseudomonadota	class_Gammaproteobacteria	order_Enterobacterales	family_Enterobacteriaceae	genus_Escherichia	127.534	51.9258	circular	conjugative
NZ_CP066888.1	0	pXHKP6-1	GCA_024346655.1	Klebsiella pneumoniae	XHKP6	phylum_Pseudomonadota	class_Gammaproteobacteria	order_Enterobacterales	family_Enterobacteriaceae	genus_Klebsiella	180.3	53.8991	circular	conjugative
NZ_CP066892.1	0	pXHKP53-1	GCA_024346695.1	Klebsiella pneumoniae	XHKP53	phylum_Pseudomonadota	class_Gammaproteobacteria	order_Enterobacterales	family_Enterobacteriaceae	genus_Klebsiella	147.717	54.4494	circular	mobilizable
NZ_CP066897.1	0	pXHKP75-2	GCA_024346735.1	Klebsiella pneumoniae	XHKP75	phylum_Pseudomonadota	class_Gammaproteobacteria	order_Enterobacterales	family_Enterobacteriaceae	genus_Klebsiella	163.729	53.547	circular	conjugative
NZ_CP066901.1	0	pXHKP309-1	GCA_024346775.1	Klebsiella pneumoniae	XHKP309	phylum_Pseudomonadota	class_Gammaproteobacteria	order_Enterobacterales	family_Enterobacteriaceae	genus_Klebsiella	178.237	53.7161	circular	conjugative
NZ_CP066906.1	0	pXHKP502-2	GCA_024346815.1	Klebsiella pneumoniae	XHKP502	phylum_Pseudomonadota	class_Gammaproteobacteria	order_Enterobacterales	family_Enterobacteriaceae	genus_Klebsiella	85.781	54.8583	circular	non-mobilizable
NZ_CP066912.1	0	pXHKPN083-2	GCA_024346855.1	Klebsiella pneumoniae	XHKPN083	phylum_Pseudomonadota	class_Gammaproteobacteria	order_Enterobacterales	family_Enterobacteriaceae	genus_Klebsiella	122.553	52.9689	circular	conjugative
NZ_CP066916.1	0	pXHKPN391-1	GCA_024346895.1	Klebsiella pneumoniae	XHKPN391	phylum_Pseudomonadota	class_Gammaproteobacteria	order_Enterobacterales	family_Enterobacteriaceae	genus_Klebsiella	87.509	55.0241	circular	non-mobilizable
NZ_CP067236.1	0	pSBF22a	GCA_017638985.1	Escherichia coli	SBF22	phylum_Pseudomonadota	class_Gammaproteobacteria	order_Enterobacterales	family_Enterobacteriaceae	genus_Escherichia	122.982	49.8146	circular	conjugative
NZ_CP067242.1	0	pP19_598a	GCA_017639005.1	Escherichia coli	P19_598	phylum_Pseudomonadota	class_Gammaproteobacteria	order_Enterobacterales	family_Enterobacteriaceae	genus_Escherichia	144.175	51.7989	circular	mobilizable
NZ_CP067246.1	0	pOW1E2a	GCA_017639025.1	Escherichia coli	OW1E2	phylum_Pseudomonadota	class_Gammaproteobacteria	order_Enterobacterales	family_Enterobacteriaceae	genus_Escherichia	108.766	52.8079	circular	conjugative
NZ_CP067251.1	0	pESBL_DR28a	GCA_017639045.1	Escherichia coli	ESBL_DR28	phylum_Pseudomonadota	class_Gammaproteobacteria	order_Enterobacterales	family_Enterobacteriaceae	genus_Escherichia	133.432	52.3533	circular	conjugative
NZ_CP067300.1	0	pABW_A33a	GCA_017639125.1	Escherichia coli	ABW_A33	phylum_Pseudomonadota	class_Gammaproteobacteria	order_Enterobacterales	family_Enterobacteriaceae	genus_Escherichia	157.401	51.0448	circular	conjugative
NZ_CP067301.1	0	pABW_A33b	GCA_017639125.1	Escherichia coli	ABW_A33	phylum_Pseudomonadota	class_Gammaproteobacteria	order_Enterobacterales	family_Enterobacteriaceae	genus_Escherichia	72.418	51.2759	circular	conjugative
NZ_CP067304.1	0	pABW_A32a	GCA_017639145.1	Escherichia coli	ABW_A32	phylum_Pseudomonadota	class_Gammaproteobacteria	order_Enterobacterales	family_Enterobacteriaceae	genus_Escherichia	126.378	50.7509	circular	conjugative
NZ_CP067305.1	0	pABW_A32b	GCA_017639145.1	Escherichia coli	ABW_A32	phylum_Pseudomonadota	class_Gammaproteobacteria	order_Enterobacterales	family_Enterobacteriaceae	genus_Escherichia	72.418	51.2759	circular	conjugative
NZ_CP067309.1	0	pABW_A19b	GCA_017639185.1	Escherichia coli	ABW_A19	phylum_Pseudomonadota	class_Gammaproteobacteria	order_Enterobacterales	family_Enterobacteriaceae	genus_Escherichia	68.41	49.5118	circular	conjugative
NZ_CP067344.1	0	pTBH7P2	GCA_019357435.1	Escherichia coli	ECJXMCRH7	phylum_Pseudomonadota	class_Gammaproteobacteria	order_Enterobacterales	family_Enterobacteriaceae	genus_Escherichia	130.221	51.3089	circular	conjugative
NZ_CP067431.1	0	p118	GCA_023518355.1	Escherichia coli O22:H8	154	phylum_Pseudomonadota	class_Gammaproteobacteria	order_Enterobacterales	family_Enterobacteriaceae	genus_Escherichia	118.34	50.5172	circular	conjugative
NZ_CP068039.1	0	pU90-4	GCA_016696665.1	Escherichia coli	U90	phylum_Pseudomonadota	class_Gammaproteobacteria	order_Enterobacterales	family_Enterobacteriaceae	genus_Escherichia	75.16	49.8004	circular	conjugative
NZ_CP068040.1	0	pU90-5	GCA_016696665.1	Escherichia coli	U90	phylum_Pseudomonadota	class_Gammaproteobacteria	order_Enterobacterales	family_Enterobacteriaceae	genus_Escherichia	126.454	49.0645	circular	conjugative
NZ_CP068043.1	0	pXJW9B277-F18	GCA_018988385.1	Escherichia coli	XJW9B277	phylum_Pseudomonadota	class_Gammaproteobacteria	order_Enterobacterales	family_Enterobacteriaceae	genus_Escherichia	133.299	52.2945	circular	conjugative
NZ_CP068154.1	0	unnamed2	GCA_016728085.1	Escherichia coli	FDAARGOS_1077	phylum_Pseudomonadota	class_Gammaproteobacteria	order_Enterobacterales	family_Enterobacteriaceae	genus_Escherichia	72.354	49.2246	circular	mobilizable
NZ_CP068280.1	0	pCY708	GCA_019551815.1	Escherichia coli	CY708	phylum_Pseudomonadota	class_Gammaproteobacteria	order_Enterobacterales	family_Enterobacteriaceae	genus_Escherichia	67.545	51.6678	circular	conjugative
NZ_CP068282.1	0	pCY706	GCA_019551835.1	Escherichia coli	CY706	phylum_Pseudomonadota	class_Gammaproteobacteria	order_Enterobacterales	family_Enterobacteriaceae	genus_Escherichia	67.545	51.6693	circular	conjugative
NZ_CP068284.1	0	pCY598	GCA_019551855.1	Escherichia coli	CY598	phylum_Pseudomonadota	class_Gammaproteobacteria	order_Enterobacterales	family_Enterobacteriaceae	genus_Escherichia	67.408	51.66	circular	conjugative
NZ_CP068681.1	0	unnamed	GCA_021513335.1	Escherichia coli	NCCP12480	phylum_Pseudomonadota	class_Gammaproteobacteria	order_Enterobacterales	family_Enterobacteriaceae	genus_Escherichia	82.394	48.1916	circular	mobilizable
NZ_CP068687.1	0	pRJBSI76-pV-3	GCA_016774455.1	Klebsiella pneumoniae subsp. pneumoniae	RJBSI76-pV	phylum_Pseudomonadota	class_Gammaproteobacteria	order_Enterobacterales	family_Enterobacteriaceae	genus_Klebsiella	184.751	53.3307	circular	conjugative
NZ_CP068692.1	0	pRJBSI76-3	GCA_016774435.1	Klebsiella pneumoniae subsp. pneumoniae	RJBSI76	phylum_Pseudomonadota	class_Gammaproteobacteria	order_Enterobacterales	family_Enterobacteriaceae	genus_Klebsiella	184.748	53.3289	circular	conjugative
NZ_CP069172.1	0	pB	GCA_016812055.1	Klebsiella pneumoniae	KPWX136	phylum_Pseudomonadota	class_Gammaproteobacteria	order_Enterobacterales	family_Enterobacteriaceae	genus_Klebsiella	134.972	53.3296	circular	mobilizable
NZ_CP069439.1	0	unnamed	GCA_016888925.1	Escherichia coli	FDAARGOS_1260	phylum_Pseudomonadota	class_Gammaproteobacteria	order_Enterobacterales	family_Enterobacteriaceae	genus_Escherichia	168.315	51.0174	linear	conjugative
NZ_CP069448.1	0	unnamed1	GCA_016889045.1	Escherichia coli	FDAARGOS_1255	phylum_Pseudomonadota	class_Gammaproteobacteria	order_Enterobacterales	family_Enterobacteriaceae	genus_Escherichia	114.237	51.0229	circular	conjugative
NZ_CP069454.1	0	unnamed1	GCA_016889105.1	Escherichia coli	FDAARGOS_1254	phylum_Pseudomonadota	class_Gammaproteobacteria	order_Enterobacterales	family_Enterobacteriaceae	genus_Escherichia	114.23	51.0304	circular	conjugative
NZ_CP069455.1	0	unnamed2	GCA_016889105.1	Escherichia coli	FDAARGOS_1254	phylum_Pseudomonadota	class_Gammaproteobacteria	order_Enterobacterales	family_Enterobacteriaceae	genus_Escherichia	34.826	51.6884	linear	non-mobilizable
NZ_CP069456.1	0	unnamed3	GCA_016889105.1	Escherichia coli	FDAARGOS_1254	phylum_Pseudomonadota	class_Gammaproteobacteria	order_Enterobacterales	family_Enterobacteriaceae	genus_Escherichia	68.946	50.7107	circular	conjugative
NZ_CP069460.1	0	unnamed1	GCA_016889125.1	Escherichia coli	FDAARGOS_1249	phylum_Pseudomonadota	class_Gammaproteobacteria	order_Enterobacterales	family_Enterobacteriaceae	genus_Escherichia	36.471	52.0057	circular	conjugative
NZ_CP069461.1	0	unnamed2	GCA_016889125.1	Escherichia coli	FDAARGOS_1249	phylum_Pseudomonadota	class_Gammaproteobacteria	order_Enterobacterales	family_Enterobacteriaceae	genus_Escherichia	114.299	50.549	circular	conjugative
NZ_CP069499.1	0	unnamed	GCA_016889325.1	Escherichia coli	FDAARGOS_1258	phylum_Pseudomonadota	class_Gammaproteobacteria	order_Enterobacterales	family_Enterobacteriaceae	genus_Escherichia	118.909	49.0653	circular	conjugative
NZ_CP069502.1	0	unnamed1	GCA_016889605.1	Escherichia coli	FDAARGOS_1268	phylum_Pseudomonadota	class_Gammaproteobacteria	order_Enterobacterales	family_Enterobacteriaceae	genus_Escherichia	77.233	51.5958	circular	conjugative
NZ_CP069523.1	0	unnamed1	GCA_016889685.1	Escherichia coli	FDAARGOS_1267	phylum_Pseudomonadota	class_Gammaproteobacteria	order_Enterobacterales	family_Enterobacteriaceae	genus_Escherichia	67.045	50.8957	circular	conjugative
NZ_CP069531.1	0	unnamed3	GCA_016889725.1	Escherichia coli	FDAARGOS_1252	phylum_Pseudomonadota	class_Gammaproteobacteria	order_Enterobacterales	family_Enterobacteriaceae	genus_Escherichia	68.185	50.9408	linear	conjugative
NZ_CP069543.1	0	unnamed1	GCA_016889845.1	Escherichia coli	FDAARGOS_1248	phylum_Pseudomonadota	class_Gammaproteobacteria	order_Enterobacterales	family_Enterobacteriaceae	genus_Escherichia	50.632	52.4471	circular	conjugative
NZ_CP069550.1	0	unnamed1	GCA_016889865.1	Escherichia coli	FDAARGOS_1253	phylum_Pseudomonadota	class_Gammaproteobacteria	order_Enterobacterales	family_Enterobacteriaceae	genus_Escherichia	22.87	51.1194	linear	non-mobilizable
NZ_CP069560.1	0	unnamed1	GCA_016889905.1	Escherichia coli	FDAARGOS_1259	phylum_Pseudomonadota	class_Gammaproteobacteria	order_Enterobacterales	family_Enterobacteriaceae	genus_Escherichia	67.959	52.7186	circular	non-mobilizable
NZ_CP069561.1	0	unnamed2	GCA_016889905.1	Escherichia coli	FDAARGOS_1259	phylum_Pseudomonadota	class_Gammaproteobacteria	order_Enterobacterales	family_Enterobacteriaceae	genus_Escherichia	144.098	51.9827	circular	conjugative
NZ_CP069572.1	0	unnamed2	GCA_016890005.1	Escherichia coli	FDAARGOS_1250	phylum_Pseudomonadota	class_Gammaproteobacteria	order_Enterobacterales	family_Enterobacteriaceae	genus_Escherichia	135.042	50.5665	circular	conjugative
NZ_CP069584.1	0	unnamed1	GCA_016890045.1	Escherichia coli	FDAARGOS_1265	phylum_Pseudomonadota	class_Gammaproteobacteria	order_Enterobacterales	family_Enterobacteriaceae	genus_Escherichia	206.267	52.3302	circular	conjugative
NZ_CP069590.1	0	unnamed1	GCA_016890105.1	Escherichia coli	FDAARGOS_1266	phylum_Pseudomonadota	class_Gammaproteobacteria	order_Enterobacterales	family_Enterobacteriaceae	genus_Escherichia	127.965	52.1588	circular	conjugative
NZ_CP069648.1	0	pMUB-MIN14-2	GCA_017570585.1	Escherichia coli O7:H4	MIN14	phylum_Pseudomonadota	class_Gammaproteobacteria	order_Enterobacterales	family_Enterobacteriaceae	genus_Escherichia	67.974	51.4241	circular	conjugative
NZ_CP069658.1	0	pMUB-MIN12-1	GCA_017570605.1	Escherichia coli O89m:H10	MIN12	phylum_Pseudomonadota	class_Gammaproteobacteria	order_Enterobacterales	family_Enterobacteriaceae	genus_Escherichia	163.427	50.6189	circular	conjugative
NZ_CP069660.1	0	pMUB-MIN12-3	GCA_017570605.1	Escherichia coli O89m:H10	MIN12	phylum_Pseudomonadota	class_Gammaproteobacteria	order_Enterobacterales	family_Enterobacteriaceae	genus_Escherichia	61.257	51.4896	circular	conjugative
NZ_CP069667.1	0	pMUB-MIN11-1	GCA_017570625.1	Escherichia coli O89m:H9	MIN11	phylum_Pseudomonadota	class_Gammaproteobacteria	order_Enterobacterales	family_Enterobacteriaceae	genus_Escherichia	85.44	50.199	circular	non-mobilizable
NZ_CP069668.1	0	pMUB-MIN11-2	GCA_017570625.1	Escherichia coli O89m:H9	MIN11	phylum_Pseudomonadota	class_Gammaproteobacteria	order_Enterobacterales	family_Enterobacteriaceae	genus_Escherichia	74.912	49.6983	circular	conjugative
NZ_CP069678.1	0	pMUB-MIN10-1	GCA_017570645.1	Escherichia coli O126:H45	MIN10	phylum_Pseudomonadota	class_Gammaproteobacteria	order_Enterobacterales	family_Enterobacteriaceae	genus_Escherichia	146.908	50.4377	circular	conjugative
NZ_CP069693.1	0	pMUB-MIN6-1	GCA_017570685.1	Escherichia coli H20	MIN6	phylum_Pseudomonadota	class_Gammaproteobacteria	order_Enterobacterales	family_Enterobacteriaceae	genus_Escherichia	89.956	51.4963	circular	non-mobilizable
NZ_CP069713.1	0	pTA13-1	GCA_016889565.1	Escherichia coli	EA13	phylum_Pseudomonadota	class_Gammaproteobacteria	order_Enterobacterales	family_Enterobacteriaceae	genus_Escherichia	182.585	51.6209	circular	conjugative
NZ_CP069864.1	0	unnamed1	GCA_016903275.1	Escherichia coli	FDAARGOS_1282	phylum_Pseudomonadota	class_Gammaproteobacteria	order_Enterobacterales	family_Enterobacteriaceae	genus_Escherichia	115.574	51.7772	circular	conjugative
NZ_CP069883.1	0	unnamed1	GCA_016903315.1	Escherichia coli	FDAARGOS_1289	phylum_Pseudomonadota	class_Gammaproteobacteria	order_Enterobacterales	family_Enterobacteriaceae	genus_Escherichia	131.034	51.9354	circular	conjugative
NZ_CP069891.1	0	unnamed	GCA_016903335.1	Escherichia coli	FDAARGOS_1295	phylum_Pseudomonadota	class_Gammaproteobacteria	order_Enterobacterales	family_Enterobacteriaceae	genus_Escherichia	114.23	51.0356	circular	conjugative
NZ_CP069894.1	0	unnamed1	GCA_016903375.1	Escherichia coli	FDAARGOS_1286	phylum_Pseudomonadota	class_Gammaproteobacteria	order_Enterobacterales	family_Enterobacteriaceae	genus_Escherichia	153.221	49.3333	circular	conjugative
NZ_CP069928.1	0	unnamed2	GCA_016903415.1	Klebsiella oxytoca	FDAARGOS_1334	phylum_Pseudomonadota	class_Gammaproteobacteria	order_Enterobacterales	family_Enterobacteriaceae	genus_Klebsiella	45.379	50.8385	linear	conjugative
NZ_CP069936.1	0	unnamed2	GCA_016903435.1	Escherichia coli	FDAARGOS_1302	phylum_Pseudomonadota	class_Gammaproteobacteria	order_Enterobacterales	family_Enterobacteriaceae	genus_Escherichia	134.651	49.7546	circular	conjugative
NZ_CP069948.1	0	unnamed2	GCA_016903735.1	Klebsiella pneumoniae	FDAARGOS_1325	phylum_Pseudomonadota	class_Gammaproteobacteria	order_Enterobacterales	family_Enterobacteriaceae	genus_Klebsiella	85.832	51.9666	circular	conjugative
NZ_CP069959.1	0	unnamed2	GCA_016903595.1	Escherichia coli	FDAARGOS_1279	phylum_Pseudomonadota	class_Gammaproteobacteria	order_Enterobacterales	family_Enterobacteriaceae	genus_Escherichia	135.867	49.374	circular	conjugative
NZ_CP069974.1	0	unnamed4	GCA_016903815.1	Escherichia coli	FDAARGOS_1280	phylum_Pseudomonadota	class_Gammaproteobacteria	order_Enterobacterales	family_Enterobacteriaceae	genus_Escherichia	136.429	50.9019	circular	conjugative
NZ_CP069979.1	0	unnamed	GCA_016903835.1	Escherichia coli	FDAARGOS_1299	phylum_Pseudomonadota	class_Gammaproteobacteria	order_Enterobacterales	family_Enterobacteriaceae	genus_Escherichia	99.19	51.3257	circular	conjugative
NZ_CP069982.1	0	unnamed2	GCA_016903855.1	Escherichia coli	FDAARGOS_1291	phylum_Pseudomonadota	class_Gammaproteobacteria	order_Enterobacterales	family_Enterobacteriaceae	genus_Escherichia	116.491	52.5053	circular	conjugative
NZ_CP069991.1	0	unnamed	GCA_016903615.1	Escherichia coli	FDAARGOS_1304	phylum_Pseudomonadota	class_Gammaproteobacteria	order_Enterobacterales	family_Enterobacteriaceae	genus_Escherichia	133.493	50.912	circular	conjugative
NZ_CP069998.1	0	unnamed2	GCA_016903915.1	Escherichia coli	FDAARGOS_1300	phylum_Pseudomonadota	class_Gammaproteobacteria	order_Enterobacterales	family_Enterobacteriaceae	genus_Escherichia	132.04	49.6713	circular	conjugative
NZ_CP070008.1	0	unnamed1	GCA_016903935.1	Escherichia coli	FDAARGOS_1288	phylum_Pseudomonadota	class_Gammaproteobacteria	order_Enterobacterales	family_Enterobacteriaceae	genus_Escherichia	198.318	52.4284	linear	conjugative
NZ_CP070011.1	0	unnamed4	GCA_016903935.1	Escherichia coli	FDAARGOS_1288	phylum_Pseudomonadota	class_Gammaproteobacteria	order_Enterobacterales	family_Enterobacteriaceae	genus_Escherichia	69.565	51.2384	circular	conjugative
NZ_CP070042.1	0	unnamed1	GCA_016904055.1	Escherichia coli	FDAARGOS_1293	phylum_Pseudomonadota	class_Gammaproteobacteria	order_Enterobacterales	family_Enterobacteriaceae	genus_Escherichia	114.229	51.0264	circular	conjugative
NZ_CP070044.1	0	unnamed	GCA_016904075.1	Escherichia coli	FDAARGOS_1303	phylum_Pseudomonadota	class_Gammaproteobacteria	order_Enterobacterales	family_Enterobacteriaceae	genus_Escherichia	86.762	52.0401	linear	conjugative
NZ_CP070049.1	0	unnamed1	GCA_016904115.1	Escherichia coli	FDAARGOS_1290	phylum_Pseudomonadota	class_Gammaproteobacteria	order_Enterobacterales	family_Enterobacteriaceae	genus_Escherichia	69.521	50.7099	circular	conjugative
NZ_CP070065.1	0	unnamed1	GCA_016904175.1	Escherichia coli	FDAARGOS_1372	phylum_Pseudomonadota	class_Gammaproteobacteria	order_Enterobacterales	family_Enterobacteriaceae	genus_Escherichia	114.236	51.0224	circular	conjugative
NZ_CP070067.1	0	unnamed1	GCA_016904195.1	Escherichia coli	FDAARGOS_1296	phylum_Pseudomonadota	class_Gammaproteobacteria	order_Enterobacterales	family_Enterobacteriaceae	genus_Escherichia	123.092	53.0701	circular	conjugative
NZ_CP070072.1	0	unnamed2	GCA_016904235.1	Escherichia coli	FDAARGOS_1287	phylum_Pseudomonadota	class_Gammaproteobacteria	order_Enterobacterales	family_Enterobacteriaceae	genus_Escherichia	136.908	49.767	circular	conjugative
NZ_CP070073.1	0	unnamed3	GCA_016904235.1	Escherichia coli	FDAARGOS_1287	phylum_Pseudomonadota	class_Gammaproteobacteria	order_Enterobacterales	family_Enterobacteriaceae	genus_Escherichia	68.898	50.2424	circular	conjugative
NZ_CP070078.1	0	unnamed1	GCA_016904255.1	Escherichia coli	FDAARGOS_1371	phylum_Pseudomonadota	class_Gammaproteobacteria	order_Enterobacterales	family_Enterobacteriaceae	genus_Escherichia	60.771	52.2437	circular	conjugative
NZ_CP070097.1	0	unnamed1	GCA_016904335.1	Escherichia coli	FDAARGOS_1370	phylum_Pseudomonadota	class_Gammaproteobacteria	order_Enterobacterales	family_Enterobacteriaceae	genus_Escherichia	104.896	51.102	circular	conjugative
NZ_CP070113.1	0	unnamed2	GCA_016904435.1	Escherichia coli	FDAARGOS_1301	phylum_Pseudomonadota	class_Gammaproteobacteria	order_Enterobacterales	family_Enterobacteriaceae	genus_Escherichia	81.012	50.6406	circular	conjugative
NZ_CP070116.1	0	unnamed1	GCA_016904455.1	Escherichia coli	FDAARGOS_1298	phylum_Pseudomonadota	class_Gammaproteobacteria	order_Enterobacterales	family_Enterobacteriaceae	genus_Escherichia	150.643	49.227	circular	conjugative
NZ_CP070118.1	0	unnamed3	GCA_016904455.1	Escherichia coli	FDAARGOS_1298	phylum_Pseudomonadota	class_Gammaproteobacteria	order_Enterobacterales	family_Enterobacteriaceae	genus_Escherichia	69.978	51.862	circular	conjugative
NZ_CP070125.1	0	unnamed1	GCA_016904475.1	Escherichia coli	FDAARGOS_1292	phylum_Pseudomonadota	class_Gammaproteobacteria	order_Enterobacterales	family_Enterobacteriaceae	genus_Escherichia	114.213	51.024	circular	conjugative
NZ_CP070133.1	0	unnamed2	GCA_016904495.1	Escherichia coli	FDAARGOS_1281	phylum_Pseudomonadota	class_Gammaproteobacteria	order_Enterobacterales	family_Enterobacteriaceae	genus_Escherichia	151.845	51.6112	linear	conjugative
NZ_CP070150.1	0	unnamed2	GCA_016904535.1	Escherichia coli	FDAARGOS_1297	phylum_Pseudomonadota	class_Gammaproteobacteria	order_Enterobacterales	family_Enterobacteriaceae	genus_Escherichia	124.137	52.2818	circular	conjugative
NZ_CP070151.1	0	unnamed1	GCA_016904555.1	Escherichia coli	FDAARGOS_1285	phylum_Pseudomonadota	class_Gammaproteobacteria	order_Enterobacterales	family_Enterobacteriaceae	genus_Escherichia	136.864	50.068	circular	conjugative
NZ_CP070163.1	0	unnamed1	GCA_016904615.1	Escherichia coli	FDAARGOS_1283	phylum_Pseudomonadota	class_Gammaproteobacteria	order_Enterobacterales	family_Enterobacteriaceae	genus_Escherichia	114.874	50.9715	circular	conjugative
NZ_CP070171.1	0	unnamed	GCA_016904655.1	Escherichia coli	FDAARGOS_1284	phylum_Pseudomonadota	class_Gammaproteobacteria	order_Enterobacterales	family_Enterobacteriaceae	genus_Escherichia	118.581	52.457	circular	conjugative
NZ_CP070230.1	0	unnamed1	GCA_021378315.1	Escherichia coli	EC12	phylum_Pseudomonadota	class_Gammaproteobacteria	order_Enterobacterales	family_Enterobacteriaceae	genus_Escherichia	163.194	48.4742	circular	conjugative
NZ_CP070288.2	0	pESA118_1	GCA_016904775.2	Escherichia albertii	Sample 168	phylum_Pseudomonadota	class_Gammaproteobacteria	order_Enterobacterales	family_Enterobacteriaceae	genus_Escherichia	49.739	47.3311	circular	conjugative
NZ_CP070293.1	0	pESA139_1	GCA_016904795.2	Escherichia albertii	Sample 166	phylum_Pseudomonadota	class_Gammaproteobacteria	order_Enterobacterales	family_Enterobacteriaceae	genus_Escherichia	107.432	51.3981	circular	conjugative
NZ_CP070300.1	0	pESA136_4	GCA_016904815.2	Escherichia albertii	Sample 165	phylum_Pseudomonadota	class_Gammaproteobacteria	order_Enterobacterales	family_Enterobacteriaceae	genus_Escherichia	97.847	50.9888	circular	conjugative
NZ_CP070921.1	0	p40EC-1	GCA_017088445.1	Escherichia coli	40EC	phylum_Pseudomonadota	class_Gammaproteobacteria	order_Enterobacterales	family_Enterobacteriaceae	genus_Escherichia	131.966	48.5648	linear	conjugative
NZ_CP070963.1	0	pMG101_B	GCA_018417715.1	Escherichia coli	K-12 J53	phylum_Pseudomonadota	class_Gammaproteobacteria	order_Enterobacterales	family_Enterobacteriaceae	genus_Escherichia	154.497	52.5538	circular	conjugative
NZ_CP071077.1	0	p3347558_4	GCA_018128405.1	Escherichia coli	3347558	phylum_Pseudomonadota	class_Gammaproteobacteria	order_Enterobacterales	family_Enterobacteriaceae	genus_Escherichia	64.917	51.6552	circular	conjugative
NZ_CP071440.1	0	p1	GCA_017352035.1	Escherichia coli	EcPNK004	phylum_Pseudomonadota	class_Gammaproteobacteria	order_Enterobacterales	family_Enterobacteriaceae	genus_Escherichia	98.697	53.0158	circular	conjugative
NZ_CP071442.1	0	p1	GCA_017352075.1	Escherichia coli	EcPF20	phylum_Pseudomonadota	class_Gammaproteobacteria	order_Enterobacterales	family_Enterobacteriaceae	genus_Escherichia	159.57	51.4633	circular	conjugative
NZ_CP071523.1	0	p1_UPEC129	GCA_017356665.1	Escherichia coli	UPEC129	phylum_Pseudomonadota	class_Gammaproteobacteria	order_Enterobacterales	family_Enterobacteriaceae	genus_Escherichia	49.605	51.1078	circular	non-mobilizable
NZ_CP072317.1	0	pE105-6	GCA_017348835.2	Escherichia coli	E105	phylum_Pseudomonadota	class_Gammaproteobacteria	order_Enterobacterales	family_Enterobacteriaceae	genus_Escherichia	68.833	51.0816	circular	conjugative
NZ_CP072323.1	0	unnamed1	GCA_017743075.1	Escherichia coli	EC-JS426	phylum_Pseudomonadota	class_Gammaproteobacteria	order_Enterobacterales	family_Enterobacteriaceae	genus_Escherichia	142.2	51.4887	circular	conjugative
NZ_CP072420.1	0	p7B32278	GCA_017742935.1	Klebsiella pneumoniae	B32278	phylum_Pseudomonadota	class_Gammaproteobacteria	order_Enterobacterales	family_Enterobacteriaceae	genus_Klebsiella	2.731	46.4299	circular	non-mobilizable
NZ_CP072465.1	0	unnamed2	GCA_017809835.1	Klebsiella pneumoniae	KP1517	phylum_Pseudomonadota	class_Gammaproteobacteria	order_Enterobacterales	family_Enterobacteriaceae	genus_Klebsiella	119.109	54.8498	circular	mobilizable
NZ_CP072557.1	0	pKP2648-KPC	GCA_023653925.1	Klebsiella pneumoniae	KP2648	phylum_Pseudomonadota	class_Gammaproteobacteria	order_Enterobacterales	family_Enterobacteriaceae	genus_Klebsiella	102.746	54.4926	circular	conjugative
NZ_CP072807.1	0	pPK5074-tetX	GCA_017903455.1	Escherichia coli	PK5074	phylum_Pseudomonadota	class_Gammaproteobacteria	order_Enterobacterales	family_Enterobacteriaceae	genus_Escherichia	110.313	51.6186	circular	conjugative
NZ_CP072859.1	0	pEc184__IncF	GCA_018361365.1	Escherichia coli	184/2aE	phylum_Pseudomonadota	class_Gammaproteobacteria	order_Enterobacterales	family_Enterobacteriaceae	genus_Escherichia	116.735	52.3776	circular	conjugative
NZ_CP072977.1	0	pEC2341_2	GCA_018075285.1	Escherichia coli	EC2341	phylum_Pseudomonadota	class_Gammaproteobacteria	order_Enterobacterales	family_Enterobacteriaceae	genus_Escherichia	144.818	49.5677	circular	mobilizable
NZ_CP072982.1	0	pEC2547-3	GCA_018075305.1	Escherichia coli	2547	phylum_Pseudomonadota	class_Gammaproteobacteria	order_Enterobacterales	family_Enterobacteriaceae	genus_Escherichia	81.323	52.7329	circular	conjugative
NZ_CP072998.1	0	p1878-163k	GCA_018075325.1	Klebsiella pneumoniae	KP1878	phylum_Pseudomonadota	class_Gammaproteobacteria	order_Enterobacterales	family_Enterobacteriaceae	genus_Klebsiella	163.348	53.3468	circular	conjugative
NZ_CP073003.1	0	unnamed1	GCA_022558365.1	Klebsiella pneumoniae	FO15	phylum_Pseudomonadota	class_Gammaproteobacteria	order_Enterobacterales	family_Enterobacteriaceae	genus_Klebsiella	144.365	54.3581	circular	mobilizable
NZ_CP073303.1	0	pSW1780-KPC	GCA_018140905.1	Klebsiella pneumoniae	SW1780	phylum_Pseudomonadota	class_Gammaproteobacteria	order_Enterobacterales	family_Enterobacteriaceae	genus_Klebsiella	125.619	54.1662	circular	mobilizable
NZ_CP073352.1	0	unnamed1	GCA_021464465.1	Klebsiella pneumoniae	CP19	phylum_Pseudomonadota	class_Gammaproteobacteria	order_Enterobacterales	family_Enterobacteriaceae	genus_Klebsiella	80.922	55.1877	circular	non-mobilizable
NZ_CP073362.1	0	plas2	GCA_018199975.1	Escherichia coli	EC11	phylum_Pseudomonadota	class_Gammaproteobacteria	order_Enterobacterales	family_Enterobacteriaceae	genus_Escherichia	134.098	50.4019	circular	conjugative
NZ_CP073376.1	0	p00004	GCA_018199955.1	Klebsiella sp. P1954	P1954	phylum_Pseudomonadota	class_Gammaproteobacteria	order_Enterobacterales	family_Enterobacteriaceae	genus_Klebsiella	55.826	52.832	circular	conjugative
NZ_CP073380.1	0	p00003	GCA_018204675.1	Klebsiella sp. P1927	P1927	phylum_Pseudomonadota	class_Gammaproteobacteria	order_Enterobacterales	family_Enterobacteriaceae	genus_Klebsiella	162.093	53.8839	circular	non-mobilizable
NZ_CP073590.1	0	pMFDS1006657	GCA_018223665.1	Escherichia coli	MFDS1006657	phylum_Pseudomonadota	class_Gammaproteobacteria	order_Enterobacterales	family_Enterobacteriaceae	genus_Escherichia	122.855	48.6728	circular	conjugative
NZ_CP073622.1	0	pCE2050_A	GCA_020881875.1	Escherichia coli	CE2050	phylum_Pseudomonadota	class_Gammaproteobacteria	order_Enterobacterales	family_Enterobacteriaceae	genus_Escherichia	115.443	51.046	circular	conjugative
NZ_CP073769.1	0	pYUSHP6-2	GCA_018255835.1	Escherichia coli	SH19PTE6	phylum_Pseudomonadota	class_Gammaproteobacteria	order_Enterobacterales	family_Enterobacteriaceae	genus_Escherichia	67.125	51.5367	circular	conjugative
NZ_CP073927.1	0	pYLMB98a	GCA_024585385.1	Escherichia coli	MB98	phylum_Pseudomonadota	class_Gammaproteobacteria	order_Enterobacterales	family_Enterobacteriaceae	genus_Escherichia	118.38	51.8196	circular	mobilizable
NZ_CP073933.1	0	pYLMB57a	GCA_024585425.1	Escherichia coli	MB57	phylum_Pseudomonadota	class_Gammaproteobacteria	order_Enterobacterales	family_Enterobacteriaceae	genus_Escherichia	85.429	52.7678	circular	conjugative
NZ_CP073947.1	0	pYLMB51a	GCA_024585505.1	Escherichia coli	MB51	phylum_Pseudomonadota	class_Gammaproteobacteria	order_Enterobacterales	family_Enterobacteriaceae	genus_Escherichia	87.651	52.1454	circular	conjugative
NZ_CP073963.1	0	pYLMB31a	GCA_024585585.1	Escherichia coli	MB31	phylum_Pseudomonadota	class_Gammaproteobacteria	order_Enterobacterales	family_Enterobacteriaceae	genus_Escherichia	133.598	50.8002	circular	conjugative
NZ_CP073995.1	0	pYLMB1	GCA_024585725.1	Escherichia coli	MB1	phylum_Pseudomonadota	class_Gammaproteobacteria	order_Enterobacterales	family_Enterobacteriaceae	genus_Escherichia	98.811	51.8313	circular	non-mobilizable
NZ_CP074020.1	0	pYLPM22a	GCA_024585845.1	Escherichia coli	PM22	phylum_Pseudomonadota	class_Gammaproteobacteria	order_Enterobacterales	family_Enterobacteriaceae	genus_Escherichia	120.32	50.4089	circular	conjugative
NZ_CP074032.1	0	pYLPK12	GCA_024585905.1	Escherichia coli	PK12	phylum_Pseudomonadota	class_Gammaproteobacteria	order_Enterobacterales	family_Enterobacteriaceae	genus_Escherichia	129.015	50.5856	circular	conjugative
NZ_CP074034.1	0	pYLPI7a	GCA_024585925.1	Escherichia coli	PI7	phylum_Pseudomonadota	class_Gammaproteobacteria	order_Enterobacterales	family_Enterobacteriaceae	genus_Escherichia	96.684	52.594	circular	conjugative
NZ_CP074044.1	0	pYLPI6b	GCA_024585945.1	Escherichia coli	PI6	phylum_Pseudomonadota	class_Gammaproteobacteria	order_Enterobacterales	family_Enterobacteriaceae	genus_Escherichia	44.8	53.0424	circular	mobilizable
NZ_CP074121.1	0	pEC16-NDM-5	GCA_018316615.1	Escherichia coli	EC16	phylum_Pseudomonadota	class_Gammaproteobacteria	order_Enterobacterales	family_Enterobacteriaceae	genus_Escherichia	145.55	50.7874	circular	conjugative
NZ_CP074124.1	0	pEC16-CTX-55	GCA_018316615.1	Escherichia coli	EC16	phylum_Pseudomonadota	class_Gammaproteobacteria	order_Enterobacterales	family_Enterobacteriaceae	genus_Escherichia	99.826	51.5707	circular	conjugative
NZ_CP074408.1	0	p1-2AR	GCA_022220885.1	Escherichia coli	GDAR2-2	phylum_Pseudomonadota	class_Gammaproteobacteria	order_Enterobacterales	family_Enterobacteriaceae	genus_Escherichia	71.81	50.7255	circular	conjugative
NZ_CP074426.1	0	p15034A	GCA_018388565.1	Salmonella sp. SJTUF15034	SJTUF15034	phylum_Pseudomonadota	class_Gammaproteobacteria	order_Enterobacterales	family_Enterobacteriaceae	genus_Salmonella	101.606	52.6888	circular	conjugative
NZ_CP074577.1	0	pCS18F-NDM-Fos	GCA_018394415.1	Escherichia coli	CS18F	phylum_Pseudomonadota	class_Gammaproteobacteria	order_Enterobacterales	family_Enterobacteriaceae	genus_Escherichia	189.141	50.346	circular	conjugative
NZ_CP074681.1	0	pMEI008_1	GCA_024399055.1	Escherichia coli	MEI008	phylum_Pseudomonadota	class_Gammaproteobacteria	order_Enterobacterales	family_Enterobacteriaceae	genus_Escherichia	158.291	50.0888	circular	conjugative
NZ_CP074703.1	0	p702_18_2	GCA_019086825.1	Escherichia coli	702/18	phylum_Pseudomonadota	class_Gammaproteobacteria	order_Enterobacterales	family_Enterobacteriaceae	genus_Escherichia	116.496	52.0954	circular	conjugative
NZ_CP074705.1	0	p702_18_4	GCA_019086825.1	Escherichia coli	702/18	phylum_Pseudomonadota	class_Gammaproteobacteria	order_Enterobacterales	family_Enterobacteriaceae	genus_Escherichia	72.073	53.0976	circular	conjugative
NZ_CP075038.1	0	pCFSAN012622	GCA_000732045.2	Salmonella enterica subsp. enterica serovar Give	CFSAN012622	phylum_Pseudomonadota	class_Gammaproteobacteria	order_Enterobacterales	family_Enterobacteriaceae	genus_Salmonella	147.099	50.965	circular	conjugative
NZ_CP075057.1	0	pB2_2	GCA_018415975.1	Escherichia coli	TCM_B_2	phylum_Pseudomonadota	class_Gammaproteobacteria	order_Enterobacterales	family_Enterobacteriaceae	genus_Escherichia	108.031	51.1066	circular	conjugative
NZ_CP075063.1	0	pOQX_J9_2	GCA_018415995.1	Escherichia coli	EC_J_9	phylum_Pseudomonadota	class_Gammaproteobacteria	order_Enterobacterales	family_Enterobacteriaceae	genus_Escherichia	140.375	50.5646	circular	conjugative
NZ_CP075064.1	0	pCTX_J9_3	GCA_018415995.1	Escherichia coli	EC_J_9	phylum_Pseudomonadota	class_Gammaproteobacteria	order_Enterobacterales	family_Enterobacteriaceae	genus_Escherichia	101.266	51.3213	circular	conjugative
NZ_CP075375.1	0	unnamed2	GCA_018460065.1	Escherichia coli	no107	phylum_Pseudomonadota	class_Gammaproteobacteria	order_Enterobacterales	family_Enterobacteriaceae	genus_Escherichia	74.773	52.2194	circular	conjugative
NZ_CP075464.1	0	pNT1F10-102k	GCA_014904435.2	Escherichia coli	NT1F10	phylum_Pseudomonadota	class_Gammaproteobacteria	order_Enterobacterales	family_Enterobacteriaceae	genus_Escherichia	102.015	50.4142	circular	conjugative
NZ_CP075466.1	0	pNT1N34-93k	GCA_014904135.2	Escherichia coli	NT1N34	phylum_Pseudomonadota	class_Gammaproteobacteria	order_Enterobacterales	family_Enterobacteriaceae	genus_Escherichia	93.368	51.5701	circular	conjugative
NZ_CP075478.1	0	pNT1W25-82k	GCA_014904145.2	Escherichia coli	NT1W25	phylum_Pseudomonadota	class_Gammaproteobacteria	order_Enterobacterales	family_Enterobacteriaceae	genus_Escherichia	82.668	52.3842	circular	conjugative
NZ_CP075482.1	0	pNT1N31-93k	GCA_014904215.2	Escherichia coli	NT1N31	phylum_Pseudomonadota	class_Gammaproteobacteria	order_Enterobacterales	family_Enterobacteriaceae	genus_Escherichia	93.332	51.5654	circular	conjugative
NZ_CP075483.1	0	pNT1N25-76kb	GCA_014904235.2	Escherichia coli	NT1N25	phylum_Pseudomonadota	class_Gammaproteobacteria	order_Enterobacterales	family_Enterobacteriaceae	genus_Escherichia	76.891	52.2493	circular	conjugative
NZ_CP075633.1	0	pSTEC2018_166-a	GCA_016404485.2	Escherichia coli	2018-166	phylum_Pseudomonadota	class_Gammaproteobacteria	order_Enterobacterales	family_Enterobacteriaceae	genus_Escherichia	120.601	48.8246	circular	conjugative
NZ_CP075641.1	0	pS19_141-a	GCA_016404325.2	Escherichia coli	S19-141	phylum_Pseudomonadota	class_Gammaproteobacteria	order_Enterobacterales	family_Enterobacteriaceae	genus_Escherichia	133.041	49.369	circular	conjugative
NZ_CP075653.1	0	pSTEC17_183-a	GCA_016404015.2	Escherichia coli	STEC17-183	phylum_Pseudomonadota	class_Gammaproteobacteria	order_Enterobacterales	family_Enterobacteriaceae	genus_Escherichia	111.93	48.8118	circular	conjugative
NZ_CP075667.1	0	pSTEC2018_553-b	GCA_016403675.2	Escherichia coli	STEC2018-553	phylum_Pseudomonadota	class_Gammaproteobacteria	order_Enterobacterales	family_Enterobacteriaceae	genus_Escherichia	48.758	50.4738	circular	conjugative
NZ_CP075700.1	0	pSTEC2018_607-c	GCA_016403625.2	Escherichia coli	STEC2018-607	phylum_Pseudomonadota	class_Gammaproteobacteria	order_Enterobacterales	family_Enterobacteriaceae	genus_Escherichia	87.927	51.495	circular	conjugative
NZ_CP075717.1	0	pCPWW7-IncF	GCA_024499095.1	Escherichia coli	CPww7	phylum_Pseudomonadota	class_Gammaproteobacteria	order_Enterobacterales	family_Enterobacteriaceae	genus_Escherichia	162.438	46.4633	circular	conjugative
NZ_CP075718.1	0	pCPWW7-IncFII	GCA_024499095.1	Escherichia coli	CPww7	phylum_Pseudomonadota	class_Gammaproteobacteria	order_Enterobacterales	family_Enterobacteriaceae	genus_Escherichia	81.639	51.3762	circular	conjugative
NZ_CP075725.1	0	pE35-IncFII	GCA_024499175.1	Escherichia coli	CPE35	phylum_Pseudomonadota	class_Gammaproteobacteria	order_Enterobacterales	family_Enterobacteriaceae	genus_Escherichia	83.577	52.3769	circular	conjugative
NZ_CP075732.1	0	pCP52E-IncFIB	GCA_024499115.1	Escherichia coli	CP52E	phylum_Pseudomonadota	class_Gammaproteobacteria	order_Enterobacterales	family_Enterobacteriaceae	genus_Escherichia	115.794	51.4638	circular	conjugative
NZ_CP075741.1	0	pCPF6-IncFII	GCA_024499155.1	Escherichia coli	CPF6	phylum_Pseudomonadota	class_Gammaproteobacteria	order_Enterobacterales	family_Enterobacteriaceae	genus_Escherichia	77.891	52.7596	circular	conjugative
NZ_CP075853.1	0	pS19_651-a	GCA_016404165.2	Escherichia coli	S19-651	phylum_Pseudomonadota	class_Gammaproteobacteria	order_Enterobacterales	family_Enterobacteriaceae	genus_Escherichia	117.341	51.3878	circular	conjugative
NZ_CP076044.1	0	pF	GCA_018628815.1	Escherichia coli	Stbl4	phylum_Pseudomonadota	class_Gammaproteobacteria	order_Enterobacterales	family_Enterobacteriaceae	genus_Escherichia	98.268	48.3006	linear	conjugative
NZ_CP076124.1	0	pF11A	GCA_018734065.1	Escherichia coli	F11	phylum_Pseudomonadota	class_Gammaproteobacteria	order_Enterobacterales	family_Enterobacteriaceae	genus_Escherichia	114.223	51.0239	circular	conjugative
NZ_CP076260.1	0	pWY517IncF	GCA_024584845.1	Escherichia coli	WY517-2	phylum_Pseudomonadota	class_Gammaproteobacteria	order_Enterobacterales	family_Enterobacteriaceae	genus_Escherichia	89.049	49.356	circular	conjugative
NZ_CP076263.1	0	p04IncF	GCA_024584885.1	Escherichia coli	0-4	phylum_Pseudomonadota	class_Gammaproteobacteria	order_Enterobacterales	family_Enterobacteriaceae	genus_Escherichia	77.652	49.2608	circular	conjugative
NZ_CP076265.1	0	pNADC1036IncF	GCA_024584905.1	Escherichia coli	NADC1036	phylum_Pseudomonadota	class_Gammaproteobacteria	order_Enterobacterales	family_Enterobacteriaceae	genus_Escherichia	145.019	48.8764	circular	conjugative
NZ_CP076269.1	0	pD217IncF	GCA_024584925.1	Escherichia coli	D217-5	phylum_Pseudomonadota	class_Gammaproteobacteria	order_Enterobacterales	family_Enterobacteriaceae	genus_Escherichia	88.268	49.6975	circular	conjugative
NZ_CP076271.1	0	pCeylon31IncF	GCA_024584965.1	Escherichia coli	Ceylon31	phylum_Pseudomonadota	class_Gammaproteobacteria	order_Enterobacterales	family_Enterobacteriaceae	genus_Escherichia	127.14	48.6417	circular	conjugative
NZ_CP076273.1	0	pE21845IncF	GCA_024585005.1	Escherichia coli	E21845/O/A	phylum_Pseudomonadota	class_Gammaproteobacteria	order_Enterobacterales	family_Enterobacteriaceae	genus_Escherichia	88.425	49.7416	circular	conjugative
NZ_CP076275.1	0	pP393F10IncF	GCA_024585025.1	Escherichia coli	P393-F10	phylum_Pseudomonadota	class_Gammaproteobacteria	order_Enterobacterales	family_Enterobacteriaceae	genus_Escherichia	153.041	47.318	circular	conjugative
NZ_CP076277.1	0	pSA31IncF	GCA_024584825.1	Escherichia coli	SA31-1	phylum_Pseudomonadota	class_Gammaproteobacteria	order_Enterobacterales	family_Enterobacteriaceae	genus_Escherichia	149.41	47.8549	circular	conjugative
NZ_CP076283.1	0	p4422IncF	GCA_024584945.1	Escherichia coli	442/2	phylum_Pseudomonadota	class_Gammaproteobacteria	order_Enterobacterales	family_Enterobacteriaceae	genus_Escherichia	77.995	49.2788	circular	conjugative
NZ_CP076302.1	0	p321-NDM5	GCA_018771585.1	Escherichia coli	Survcare321	phylum_Pseudomonadota	class_Gammaproteobacteria	order_Enterobacterales	family_Enterobacteriaceae	genus_Escherichia	127.528	50.7434	circular	conjugative
NZ_CP076315.1	0	pS045-CMY-42	GCA_018771545.1	Escherichia coli	Survcare045	phylum_Pseudomonadota	class_Gammaproteobacteria	order_Enterobacterales	family_Enterobacteriaceae	genus_Escherichia	167.285	50.6423	circular	conjugative
NZ_CP076345.1	0	pAVS0096-a	GCA_018798845.1	Escherichia coli	AVS0096	phylum_Pseudomonadota	class_Gammaproteobacteria	order_Enterobacterales	family_Enterobacteriaceae	genus_Escherichia	101.018	52.2412	circular	mobilizable
NZ_CP076520.1	0	pK186_2	GCA_018885345.1	Klebsiella pneumoniae	K186	phylum_Pseudomonadota	class_Gammaproteobacteria	order_Enterobacterales	family_Enterobacteriaceae	genus_Klebsiella	78.128	50.0461	circular	conjugative
NZ_CP076529.1	0	pL3452210II_2	GCA_019434375.1	Escherichia coli	L3452210II	phylum_Pseudomonadota	class_Gammaproteobacteria	order_Enterobacterales	family_Enterobacteriaceae	genus_Escherichia	67.321	49.6368	circular	non-mobilizable
NZ_CP076554.1	0	p19PDR22-KPC4	GCA_013376535.2	Klebsiella pneumoniae	19PDR22	phylum_Pseudomonadota	class_Gammaproteobacteria	order_Enterobacterales	family_Enterobacteriaceae	genus_Klebsiella	123.686	53.8921	circular	mobilizable
NZ_CP076655.1	0	unnamed	GCA_018968645.1	Escherichia coli	NC19	phylum_Pseudomonadota	class_Gammaproteobacteria	order_Enterobacterales	family_Enterobacteriaceae	genus_Escherichia	166.302	48.825	circular	conjugative
NZ_CP076688.1	0	pS22EC_A	GCA_018972205.1	Escherichia coli	S22EC	phylum_Pseudomonadota	class_Gammaproteobacteria	order_Enterobacterales	family_Enterobacteriaceae	genus_Escherichia	116.936	51.1228	circular	conjugative
NZ_CP076690.1	0	pS21EC_A	GCA_018972225.1	Escherichia coli	S21EC	phylum_Pseudomonadota	class_Gammaproteobacteria	order_Enterobacterales	family_Enterobacteriaceae	genus_Escherichia	85.614	53.4036	circular	conjugative
NZ_CP076694.1	0	pS103EC_A	GCA_018972265.1	Escherichia coli	S103EC	phylum_Pseudomonadota	class_Gammaproteobacteria	order_Enterobacterales	family_Enterobacteriaceae	genus_Escherichia	146.805	50.7782	circular	conjugative
NZ_CP076699.1	0	pS10EC_A	GCA_018972245.1	Escherichia coli	S10EC	phylum_Pseudomonadota	class_Gammaproteobacteria	order_Enterobacterales	family_Enterobacteriaceae	genus_Escherichia	102.381	53.7375	circular	mobilizable
NZ_CP076705.1	0	unnamed	GCA_018986835.1	Escherichia coli O8:H28	BMH-17-0027	phylum_Pseudomonadota	class_Gammaproteobacteria	order_Enterobacterales	family_Enterobacteriaceae	genus_Escherichia	117.71	48.1488	circular	conjugative
NZ_CP076712.1	0	unnamed3	GCA_018986795.1	Escherichia coli O158:H23	CFIAFB20140388	phylum_Pseudomonadota	class_Gammaproteobacteria	order_Enterobacterales	family_Enterobacteriaceae	genus_Escherichia	66.958	51.1067	circular	conjugative
NZ_CP077647.1	0	p1_ST866	GCA_019614825.1	Escherichia coli	ST866	phylum_Pseudomonadota	class_Gammaproteobacteria	order_Enterobacterales	family_Enterobacteriaceae	genus_Escherichia	138.757	47.1306	circular	conjugative
NZ_CP077650.1	0	p1_ST865	GCA_019091005.1	Escherichia coli	ST865	phylum_Pseudomonadota	class_Gammaproteobacteria	order_Enterobacterales	family_Enterobacteriaceae	genus_Escherichia	138.757	47.132	circular	conjugative
NZ_CP077777.1	0	pCDI694-140.8	GCA_019107705.1	Klebsiella pneumoniae	CDI694	phylum_Pseudomonadota	class_Gammaproteobacteria	order_Enterobacterales	family_Enterobacteriaceae	genus_Klebsiella	140.828	53.8032	circular	conjugative
NZ_CP078036.1	0	pKP_160-4	GCA_003937135.2	Klebsiella pneumoniae	KP_160	phylum_Pseudomonadota	class_Gammaproteobacteria	order_Enterobacterales	family_Enterobacteriaceae	genus_Klebsiella	69.836	51.7169	circular	conjugative
NZ_CP078123.1	0	pKP169-P2	GCA_019444195.1	Klebsiella pneumoniae	KPC-2	phylum_Pseudomonadota	class_Gammaproteobacteria	order_Enterobacterales	family_Enterobacteriaceae	genus_Klebsiella	157.394	54.0599	circular	mobilizable
NZ_CP078136.1	0	unnamed1	GCA_019211745.1	Escherichia coli	Sx181-0-1	phylum_Pseudomonadota	class_Gammaproteobacteria	order_Enterobacterales	family_Enterobacteriaceae	genus_Escherichia	136.082	47.769	circular	conjugative
NZ_CP079124.1	0	pAI1235P_P4	GCA_019286455.1	Klebsiella pneumoniae subsp. pneumoniae	WRC03_AI1235PC	phylum_Pseudomonadota	class_Gammaproteobacteria	order_Enterobacterales	family_Enterobacteriaceae	genus_Klebsiella	79.546	52.4011	circular	conjugative
NZ_CP079135.1	0	pAI1235M_P4	GCA_019286515.1	Klebsiella pneumoniae subsp. pneumoniae	WRC04_AI1235MC	phylum_Pseudomonadota	class_Gammaproteobacteria	order_Enterobacterales	family_Enterobacteriaceae	genus_Klebsiella	79.555	52.404	circular	conjugative
NZ_CP079181.1	0	pAI2040P_P2	GCA_019287095.1	Klebsiella pneumoniae subsp. pneumoniae	WRC13_AI2040PC	phylum_Pseudomonadota	class_Gammaproteobacteria	order_Enterobacterales	family_Enterobacteriaceae	genus_Klebsiella	71.307	53.1028	circular	non-mobilizable
NZ_CP079188.1	0	pAI2040M_P2	GCA_019287195.1	Klebsiella pneumoniae subsp. pneumoniae	WRC14_AI2040MC	phylum_Pseudomonadota	class_Gammaproteobacteria	order_Enterobacterales	family_Enterobacteriaceae	genus_Klebsiella	71.264	53.0941	circular	non-mobilizable
NZ_CP079609.1	0	pAI1547P_P3	GCA_019317025.1	Klebsiella pneumoniae subsp. pneumoniae	WRC15_AI1547PC	phylum_Pseudomonadota	class_Gammaproteobacteria	order_Enterobacterales	family_Enterobacteriaceae	genus_Klebsiella	71.307	53.1	circular	non-mobilizable
NZ_CP079644.1	0	pAI1646M_P2	GCA_019317145.1	Klebsiella pneumoniae subsp. pneumoniae	WRC22_AI1646MC	phylum_Pseudomonadota	class_Gammaproteobacteria	order_Enterobacterales	family_Enterobacteriaceae	genus_Klebsiella	73.277	52.8815	circular	non-mobilizable
NZ_CP079649.1	0	pS468M_P4	GCA_019317165.1	Klebsiella pneumoniae subsp. pneumoniae	WRC24_S468MC	phylum_Pseudomonadota	class_Gammaproteobacteria	order_Enterobacterales	family_Enterobacteriaceae	genus_Klebsiella	5.561	49.1998	circular	non-mobilizable
NZ_CP079658.1	0	pS471M_P3	GCA_019317185.1	Klebsiella pneumoniae subsp. pneumoniae	WRC27_S471MPC	phylum_Pseudomonadota	class_Gammaproteobacteria	order_Enterobacterales	family_Enterobacteriaceae	genus_Klebsiella	29.628	50.0371	circular	non-mobilizable
NZ_CP079685.1	0	pAI1547MPCH_P2	GCA_019317245.1	Klebsiella pneumoniae subsp. pneumoniae	WRC30_AI1547MPCH	phylum_Pseudomonadota	class_Gammaproteobacteria	order_Enterobacterales	family_Enterobacteriaceae	genus_Klebsiella	71.306	53.1007	circular	non-mobilizable
NZ_CP079774.1	0	pGS04EC-2	GCA_024971875.1	Escherichia coli	GS04	phylum_Pseudomonadota	class_Gammaproteobacteria	order_Enterobacterales	family_Enterobacteriaceae	genus_Escherichia	76.462	52.6104	circular	conjugative
NZ_CP079778.1	0	pBL12EC-3	GCA_024971895.1	Escherichia coli	BL12	phylum_Pseudomonadota	class_Gammaproteobacteria	order_Enterobacterales	family_Enterobacteriaceae	genus_Escherichia	76.462	52.6104	circular	conjugative
NZ_CP079809.1	0	pS465MC_p2	GCA_019334705.1	Klebsiella pneumoniae subsp. pneumoniae	WRC02_S465MC	phylum_Pseudomonadota	class_Gammaproteobacteria	order_Enterobacterales	family_Enterobacteriaceae	genus_Klebsiella	55.14	51.7827	circular	non-mobilizable
NZ_CP079885.1	0	p1-6S41-1	GCA_020002285.1	Escherichia fergusonii	6S41-1	phylum_Pseudomonadota	class_Gammaproteobacteria	order_Enterobacterales	family_Enterobacteriaceae	genus_Escherichia	118.628	49.3703	circular	conjugative
NZ_CP080076.1	0	p663Rt_IncR	GCA_023516095.1	Escherichia coli	19SZHZ663Rt	phylum_Pseudomonadota	class_Gammaproteobacteria	order_Enterobacterales	family_Enterobacteriaceae	genus_Escherichia	144.481	51.3064	circular	conjugative
NZ_CP080082.1	0	p886Rt_hybrid	GCA_023516115.1	Escherichia coli	19SZHZ886Rt	phylum_Pseudomonadota	class_Gammaproteobacteria	order_Enterobacterales	family_Enterobacteriaceae	genus_Escherichia	110.148	50.6028	circular	conjugative
NZ_CP080124.1	0	pPK8217-tetX	GCA_019428625.1	Escherichia coli	PK8217	phylum_Pseudomonadota	class_Gammaproteobacteria	order_Enterobacterales	family_Enterobacteriaceae	genus_Escherichia	105.596	51.9063	circular	conjugative
NZ_CP080127.1	0	pPK8568-156kb	GCA_019428645.1	Escherichia coli	PK8568	phylum_Pseudomonadota	class_Gammaproteobacteria	order_Enterobacterales	family_Enterobacteriaceae	genus_Escherichia	156.326	49.6021	circular	conjugative
NZ_CP080129.1	0	pPK8568-tetX	GCA_019428645.1	Escherichia coli	PK8568	phylum_Pseudomonadota	class_Gammaproteobacteria	order_Enterobacterales	family_Enterobacteriaceae	genus_Escherichia	91.844	51.9174	circular	conjugative
NZ_CP080134.1	0	pPK8277-tetX	GCA_019428665.1	Escherichia coli	PK8277	phylum_Pseudomonadota	class_Gammaproteobacteria	order_Enterobacterales	family_Enterobacteriaceae	genus_Escherichia	101.76	52.559	circular	conjugative
NZ_CP080140.1	0	pPK8241-tetX	GCA_019428705.1	Escherichia coli	PK8241	phylum_Pseudomonadota	class_Gammaproteobacteria	order_Enterobacterales	family_Enterobacteriaceae	genus_Escherichia	66.58	51.6071	circular	conjugative
NZ_CP080142.1	0	pPK8241-82kb	GCA_019428705.1	Escherichia coli	PK8241	phylum_Pseudomonadota	class_Gammaproteobacteria	order_Enterobacterales	family_Enterobacteriaceae	genus_Escherichia	82.038	53.6142	circular	conjugative
NZ_CP080151.1	0	pPK8276-100kb	GCA_019428725.1	Escherichia coli	PK8276	phylum_Pseudomonadota	class_Gammaproteobacteria	order_Enterobacterales	family_Enterobacteriaceae	genus_Escherichia	100.987	50.4887	circular	conjugative
NZ_CP080156.1	0	pPK8261-tetX	GCA_019428745.1	Escherichia coli	PK8261	phylum_Pseudomonadota	class_Gammaproteobacteria	order_Enterobacterales	family_Enterobacteriaceae	genus_Escherichia	119.081	52.6163	circular	conjugative
NZ_CP080157.1	0	pPK8261-180kb	GCA_019428745.1	Escherichia coli	PK8261	phylum_Pseudomonadota	class_Gammaproteobacteria	order_Enterobacterales	family_Enterobacteriaceae	genus_Escherichia	180.318	49.9434	circular	conjugative
NZ_CP080164.1	0	pPK8275-tetX	GCA_019428765.1	Escherichia coli	PK8275	phylum_Pseudomonadota	class_Gammaproteobacteria	order_Enterobacterales	family_Enterobacteriaceae	genus_Escherichia	119.081	52.6079	circular	conjugative
NZ_CP080165.1	0	pPK8275-180kb	GCA_019428765.1	Escherichia coli	PK8275	phylum_Pseudomonadota	class_Gammaproteobacteria	order_Enterobacterales	family_Enterobacteriaceae	genus_Escherichia	180.29	49.9284	circular	conjugative
NZ_CP080173.1	0	pPK8566-169kb	GCA_019428785.1	Escherichia coli	PK8566	phylum_Pseudomonadota	class_Gammaproteobacteria	order_Enterobacterales	family_Enterobacteriaceae	genus_Escherichia	169.561	50.3288	circular	conjugative
NZ_CP080175.1	0	pPK8566-tetX	GCA_019428785.1	Escherichia coli	PK8566	phylum_Pseudomonadota	class_Gammaproteobacteria	order_Enterobacterales	family_Enterobacteriaceae	genus_Escherichia	111.556	52.3611	circular	conjugative
NZ_CP080226.1	0	pP136-3	GCA_019431295.1	Escherichia coli O141:H4	P13-6	phylum_Pseudomonadota	class_Gammaproteobacteria	order_Enterobacterales	family_Enterobacteriaceae	genus_Escherichia	82.61	51.2843	circular	conjugative
NZ_CP080236.1	0	pW1316-1	GCA_019431335.1	Escherichia coli O139:H1	W13-16	phylum_Pseudomonadota	class_Gammaproteobacteria	order_Enterobacterales	family_Enterobacteriaceae	genus_Escherichia	83.443	51.03	circular	conjugative
NZ_CP080256.1	0	pSJC33-1	GCA_019431165.1	Escherichia coli	SJC33	phylum_Pseudomonadota	class_Gammaproteobacteria	order_Enterobacterales	family_Enterobacteriaceae	genus_Escherichia	153.055	50.919	circular	conjugative
NZ_CP080263.1	0	p135-3	GCA_019431185.1	Escherichia coli	135	phylum_Pseudomonadota	class_Gammaproteobacteria	order_Enterobacterales	family_Enterobacteriaceae	genus_Escherichia	125.082	49.5995	circular	conjugative
NZ_CP080305.1	0	pCT77-KPC	GCA_019434295.1	Klebsiella pneumoniae	KP-CT77	phylum_Pseudomonadota	class_Gammaproteobacteria	order_Enterobacterales	family_Enterobacteriaceae	genus_Klebsiella	128.928	53.3693	circular	mobilizable
NZ_CP080311.1	0	p426-KPC	GCA_019434255.1	Klebsiella pneumoniae	KP-426	phylum_Pseudomonadota	class_Gammaproteobacteria	order_Enterobacterales	family_Enterobacteriaceae	genus_Klebsiella	128.928	53.3693	circular	mobilizable
NZ_CP080371.1	0	pPK5086-tetX	GCA_019443365.1	Escherichia coli	PK5086	phylum_Pseudomonadota	class_Gammaproteobacteria	order_Enterobacterales	family_Enterobacteriaceae	genus_Escherichia	100.261	52.5339	circular	conjugative
NZ_CP080372.1	0	pPK5086-97kb	GCA_019443365.1	Escherichia coli	PK5086	phylum_Pseudomonadota	class_Gammaproteobacteria	order_Enterobacterales	family_Enterobacteriaceae	genus_Escherichia	97.614	51.1371	circular	non-mobilizable
NZ_CP081190.2	0	unnamed1	GCA_019710395.3	Salmonella enterica	sg1722-2	phylum_Pseudomonadota	class_Gammaproteobacteria	order_Enterobacterales	family_Enterobacteriaceae	genus_Salmonella	84.884	52.3585	circular	conjugative
NZ_CP081193.1	0	unnamed2	GCA_019710415.1	Escherichia coli	EC1722-1	phylum_Pseudomonadota	class_Gammaproteobacteria	order_Enterobacterales	family_Enterobacteriaceae	genus_Escherichia	158.111	49.6885	circular	conjugative
NZ_CP081195.1	0	unnamed4	GCA_019710415.1	Escherichia coli	EC1722-1	phylum_Pseudomonadota	class_Gammaproteobacteria	order_Enterobacterales	family_Enterobacteriaceae	genus_Escherichia	84.89	52.3572	circular	conjugative
NZ_CP081307.1	0	pEc1079_1	GCA_019720795.1	Escherichia coli	Ec1079	phylum_Pseudomonadota	class_Gammaproteobacteria	order_Enterobacterales	family_Enterobacteriaceae	genus_Escherichia	98.473	51.2415	circular	mobilizable
NZ_CP081821.1	0	pF726925-1	GCA_019793595.1	Klebsiella pneumoniae	F726925	phylum_Pseudomonadota	class_Gammaproteobacteria	order_Enterobacterales	family_Enterobacteriaceae	genus_Klebsiella	172.862	53.427	circular	conjugative
NZ_CP081887.1	0	unnamed2	GCA_019802685.1	Escherichia coli	WW2	phylum_Pseudomonadota	class_Gammaproteobacteria	order_Enterobacterales	family_Enterobacteriaceae	genus_Escherichia	114.381	52.0838	circular	conjugative
NZ_CP082003.1	0	pKP18-1-KPC2	GCA_019823765.1	Klebsiella pneumoniae	KP18-1	phylum_Pseudomonadota	class_Gammaproteobacteria	order_Enterobacterales	family_Enterobacteriaceae	genus_Klebsiella	153.399	52.5642	circular	conjugative
NZ_CP082012.1	0	pKP18-41-KPC2	GCA_019823805.1	Klebsiella pneumoniae	KP18-41	phylum_Pseudomonadota	class_Gammaproteobacteria	order_Enterobacterales	family_Enterobacteriaceae	genus_Klebsiella	153.214	52.5383	circular	conjugative
NZ_CP082015.1	0	pKP18-238-KPC2	GCA_019823855.1	Klebsiella pneumoniae	KP18-238	phylum_Pseudomonadota	class_Gammaproteobacteria	order_Enterobacterales	family_Enterobacteriaceae	genus_Klebsiella	128.48	54.4676	circular	mobilizable
NZ_CP082020.1	0	pKP18-2050-KPC2	GCA_019823835.1	Klebsiella pneumoniae	KP18-2050	phylum_Pseudomonadota	class_Gammaproteobacteria	order_Enterobacterales	family_Enterobacteriaceae	genus_Klebsiella	135.837	54.9975	circular	mobilizable
NZ_CP082025.1	0	pKP18-2073-KPC2	GCA_019823935.1	Klebsiella pneumoniae	KP18-2073	phylum_Pseudomonadota	class_Gammaproteobacteria	order_Enterobacterales	family_Enterobacteriaceae	genus_Klebsiella	130.597	54.5794	circular	mobilizable
NZ_CP082034.1	0	pKP18-2138-KPC2	GCA_019823875.1	Klebsiella pneumoniae	KP18-2138	phylum_Pseudomonadota	class_Gammaproteobacteria	order_Enterobacterales	family_Enterobacteriaceae	genus_Klebsiella	115.559	54.8914	circular	mobilizable
NZ_CP082039.1	0	pKP18-2172-KPC2	GCA_019823955.1	Klebsiella pneumoniae	KP18-2172	phylum_Pseudomonadota	class_Gammaproteobacteria	order_Enterobacterales	family_Enterobacteriaceae	genus_Klebsiella	160.747	52.9895	circular	conjugative
NZ_CP082042.1	0	pKP19-2196-KPC2	GCA_019823915.1	Klebsiella pneumoniae	KP19-2196	phylum_Pseudomonadota	class_Gammaproteobacteria	order_Enterobacterales	family_Enterobacteriaceae	genus_Klebsiella	160.563	52.9649	circular	conjugative
NZ_CP082121.1	0	pIncFIA	GCA_019843995.1	Escherichia coli	PC-NDM34	phylum_Pseudomonadota	class_Gammaproteobacteria	order_Enterobacterales	family_Enterobacteriaceae	genus_Escherichia	109.135	51.122	circular	conjugative
NZ_CP082130.1	0	pIncFIA	GCA_019844035.1	Escherichia coli	NDM_11.16372	phylum_Pseudomonadota	class_Gammaproteobacteria	order_Enterobacterales	family_Enterobacteriaceae	genus_Escherichia	136.961	52.8515	circular	conjugative
NZ_CP082356.1	0	pVCSW5	GCA_019890835.1	Escherichia coli	VCSW5	phylum_Pseudomonadota	class_Gammaproteobacteria	order_Enterobacterales	family_Enterobacteriaceae	genus_Escherichia	88.468	51.1541	circular	conjugative
NZ_CP082358.1	0	pVCSW7	GCA_019890855.1	Escherichia coli	VCSW7	phylum_Pseudomonadota	class_Gammaproteobacteria	order_Enterobacterales	family_Enterobacteriaceae	genus_Escherichia	89.947	51.2524	circular	conjugative
NZ_CP082755.1	0	pKP37-KPC	GCA_007954925.2	Klebsiella pneumoniae	37	phylum_Pseudomonadota	class_Gammaproteobacteria	order_Enterobacterales	family_Enterobacteriaceae	genus_Klebsiella	133.772	53.3295	circular	mobilizable
NZ_CP082761.1	0	pKP36-KPC	GCA_007955015.2	Klebsiella pneumoniae	36	phylum_Pseudomonadota	class_Gammaproteobacteria	order_Enterobacterales	family_Enterobacteriaceae	genus_Klebsiella	133.771	53.3292	circular	mobilizable
NZ_CP082767.1	0	pKP12-KPC	GCA_007955105.2	Klebsiella pneumoniae	12	phylum_Pseudomonadota	class_Gammaproteobacteria	order_Enterobacterales	family_Enterobacteriaceae	genus_Klebsiella	133.376	53.3372	circular	mobilizable
NZ_CP082825.1	0	unnamed1	GCA_019915505.1	Escherichia coli	SCAID URN1-2021 (19/278)	phylum_Pseudomonadota	class_Gammaproteobacteria	order_Enterobacterales	family_Enterobacteriaceae	genus_Escherichia	108.07	52.3772	circular	mobilizable
NZ_CP082828.1	0	unnamed1	GCA_019915545.1	Escherichia coli	SCAID WND2-2021 (3/145)	phylum_Pseudomonadota	class_Gammaproteobacteria	order_Enterobacterales	family_Enterobacteriaceae	genus_Escherichia	139.267	51.4953	circular	conjugative
NZ_CP082832.1	0	unnamed	GCA_019915525.1	Escherichia coli	SCAID WND1-2021 (1/128)	phylum_Pseudomonadota	class_Gammaproteobacteria	order_Enterobacterales	family_Enterobacteriaceae	genus_Escherichia	186.443	52.2133	circular	conjugative
NZ_CP082958.1	0	unnamed4	GCA_019967915.1	Salmonella enterica subsp. arizonae	S499	phylum_Pseudomonadota	class_Gammaproteobacteria	order_Enterobacterales	family_Enterobacteriaceae	genus_Salmonella	67.319	52.2289	circular	conjugative
NZ_CP083057.1	0	p2-1613258639	GCA_021137935.1	Klebsiella pneumoniae	1613258639	phylum_Pseudomonadota	class_Gammaproteobacteria	order_Enterobacterales	family_Enterobacteriaceae	genus_Klebsiella	73.277	52.8802	circular	non-mobilizable
NZ_CP083264.1	0	p1	GCA_020034635.1	Escherichia coli	JNU	phylum_Pseudomonadota	class_Gammaproteobacteria	order_Enterobacterales	family_Enterobacteriaceae	genus_Escherichia	102.134	48.1554	circular	conjugative
NZ_CP083266.1	0	p3	GCA_020034635.1	Escherichia coli	JNU	phylum_Pseudomonadota	class_Gammaproteobacteria	order_Enterobacterales	family_Enterobacteriaceae	genus_Escherichia	1.865	48.311	circular	non-mobilizable
NZ_CP083479.1	0	unnamed1	GCA_020827555.1	Escherichia coli	elppa10	phylum_Pseudomonadota	class_Gammaproteobacteria	order_Enterobacterales	family_Enterobacteriaceae	genus_Escherichia	149.801	50.6812	circular	conjugative
NZ_CP083484.1	0	unnamed3	GCA_020827575.1	Escherichia coli	elppa9	phylum_Pseudomonadota	class_Gammaproteobacteria	order_Enterobacterales	family_Enterobacteriaceae	genus_Escherichia	224.105	50.757	not-set	conjugative
NZ_CP083493.1	0	unnamed2	GCA_020827595.1	Escherichia coli	elppa8	phylum_Pseudomonadota	class_Gammaproteobacteria	order_Enterobacterales	family_Enterobacteriaceae	genus_Escherichia	96.208	49.7422	circular	conjugative
NZ_CP083498.1	0	unnamed1	GCA_020827615.1	Escherichia coli	elppa6	phylum_Pseudomonadota	class_Gammaproteobacteria	order_Enterobacterales	family_Enterobacteriaceae	genus_Escherichia	128.175	51.7691	circular	conjugative
NZ_CP083504.1	0	unnamed1	GCA_020827635.1	Escherichia coli	elppa5	phylum_Pseudomonadota	class_Gammaproteobacteria	order_Enterobacterales	family_Enterobacteriaceae	genus_Escherichia	108.485	51.0605	linear	conjugative
NZ_CP083513.1	0	unnamed1	GCA_020827655.1	Escherichia coli	elppa4	phylum_Pseudomonadota	class_Gammaproteobacteria	order_Enterobacterales	family_Enterobacteriaceae	genus_Escherichia	171.115	50.7927	circular	conjugative
NZ_CP083531.1	0	unnamed1	GCA_020827895.1	Escherichia coli	elppa2	phylum_Pseudomonadota	class_Gammaproteobacteria	order_Enterobacterales	family_Enterobacteriaceae	genus_Escherichia	155.994	49.9449	circular	conjugative
NZ_CP083702.1	0	p1606A	GCA_020149465.1	Escherichia coli	SUISSEKPC3NDM5	phylum_Pseudomonadota	class_Gammaproteobacteria	order_Enterobacterales	family_Enterobacteriaceae	genus_Escherichia	120.731	52.7743	circular	conjugative
NZ_CP083705.1	0	p1606d	GCA_020149465.1	Escherichia coli	SUISSEKPC3NDM5	phylum_Pseudomonadota	class_Gammaproteobacteria	order_Enterobacterales	family_Enterobacteriaceae	genus_Escherichia	146.558	54.3648	circular	conjugative
NZ_CP083867.1	0	unnamed1	GCA_020149705.1	Escherichia coli	NDM6	phylum_Pseudomonadota	class_Gammaproteobacteria	order_Enterobacterales	family_Enterobacteriaceae	genus_Escherichia	224.32	56.4065	circular	conjugative
NZ_CP083874.1	0	unnamed2	GCA_020149625.1	Escherichia coli	NDM5	phylum_Pseudomonadota	class_Gammaproteobacteria	order_Enterobacterales	family_Enterobacteriaceae	genus_Escherichia	31.976	53.1117	circular	non-mobilizable
NZ_CP083875.1	0	unnamed3	GCA_020149625.1	Escherichia coli	NDM5	phylum_Pseudomonadota	class_Gammaproteobacteria	order_Enterobacterales	family_Enterobacteriaceae	genus_Escherichia	170.625	54.063	circular	conjugative
NZ_CP083878.1	0	unnamed1	GCA_020149605.1	Escherichia coli	NDM4	phylum_Pseudomonadota	class_Gammaproteobacteria	order_Enterobacterales	family_Enterobacteriaceae	genus_Escherichia	158.041	52.1801	circular	conjugative
NZ_CP083881.1	0	unnamed1	GCA_020149685.1	Escherichia coli	NDM3	phylum_Pseudomonadota	class_Gammaproteobacteria	order_Enterobacterales	family_Enterobacteriaceae	genus_Escherichia	159.955	52.7111	circular	conjugative
NZ_CP083884.1	0	unnamed1	GCA_020149665.1	Escherichia coli	NDM2	phylum_Pseudomonadota	class_Gammaproteobacteria	order_Enterobacterales	family_Enterobacteriaceae	genus_Escherichia	164.74	50.7448	circular	conjugative
NZ_CP083889.1	0	unnamed1	GCA_020149645.1	Escherichia coli	NDM1	phylum_Pseudomonadota	class_Gammaproteobacteria	order_Enterobacterales	family_Enterobacteriaceae	genus_Escherichia	219.996	49.6145	circular	conjugative
NZ_CP084046.1	0	pWRC12_P2	GCA_020215625.1	Klebsiella pneumoniae subsp. pneumoniae	WRC12_S471M	phylum_Pseudomonadota	class_Gammaproteobacteria	order_Enterobacterales	family_Enterobacteriaceae	genus_Klebsiella	8.38	57.9356	circular	non-mobilizable
NZ_CP084097.1	0	unnamed	GCA_020217445.1	Escherichia coli O78	3	phylum_Pseudomonadota	class_Gammaproteobacteria	order_Enterobacterales	family_Enterobacteriaceae	genus_Escherichia	148.555	49.3992	circular	conjugative
NZ_CP084206.1	0	pKPC-fusion	GCA_023653865.1	Escherichia coli	EC2648-R1	phylum_Pseudomonadota	class_Gammaproteobacteria	order_Enterobacterales	family_Enterobacteriaceae	genus_Escherichia	138.128	53.0052	circular	conjugative
NZ_CP084208.1	0	pKPC-fusion-1	GCA_023653885.1	Escherichia coli	EC2648-R1-1	phylum_Pseudomonadota	class_Gammaproteobacteria	order_Enterobacterales	family_Enterobacteriaceae	genus_Escherichia	139.53	52.9879	circular	conjugative
NZ_CP084211.1	0	pKP2648-KPCR	GCA_023653905.1	Escherichia coli	EC2648-R2	phylum_Pseudomonadota	class_Gammaproteobacteria	order_Enterobacterales	family_Enterobacteriaceae	genus_Escherichia	102.745	54.4922	circular	conjugative
NZ_CP084494.1	0	p1864-2	GCA_020405265.1	Klebsiella pneumoniae	1864	phylum_Pseudomonadota	class_Gammaproteobacteria	order_Enterobacterales	family_Enterobacteriaceae	genus_Klebsiella	152.725	54.5209	circular	mobilizable
NZ_CP084498.1	0	p1632-1	GCA_020405285.1	Klebsiella pneumoniae	1632	phylum_Pseudomonadota	class_Gammaproteobacteria	order_Enterobacterales	family_Enterobacteriaceae	genus_Klebsiella	163.933	53.8622	circular	conjugative
NZ_CP084707.1	0	p2	GCA_020520185.1	Klebsiella pneumoniae	KP1064WHY	phylum_Pseudomonadota	class_Gammaproteobacteria	order_Enterobacterales	family_Enterobacteriaceae	genus_Klebsiella	131.273	53.343	circular	mobilizable
NZ_CP084902.1	0	pEC22-OXA-1	GCA_020535205.1	Escherichia coli	EC20	phylum_Pseudomonadota	class_Gammaproteobacteria	order_Enterobacterales	family_Enterobacteriaceae	genus_Escherichia	169.208	51.6743	circular	conjugative
NZ_CP085057.1	0	unnamed1	GCA_020540945.1	Escherichia coli	P24_WM1_05.20	phylum_Pseudomonadota	class_Gammaproteobacteria	order_Enterobacterales	family_Enterobacteriaceae	genus_Escherichia	118.805	51.5626	circular	mobilizable
NZ_CP085059.1	0	pNDM_P24_WM1_05.20	GCA_020540945.1	Escherichia coli	P24_WM1_05.20	phylum_Pseudomonadota	class_Gammaproteobacteria	order_Enterobacterales	family_Enterobacteriaceae	genus_Escherichia	85.542	52.5379	circular	conjugative
NZ_CP085061.1	0	pNDM_P30_L1_05.20	GCA_020540965.1	Escherichia coli	P30_L1_05.20	phylum_Pseudomonadota	class_Gammaproteobacteria	order_Enterobacterales	family_Enterobacteriaceae	genus_Escherichia	161.701	52.0566	circular	conjugative
NZ_CP085064.1	0	pNDM_P31_YH1_02.21	GCA_020540985.1	Escherichia coli	P31_YH1_02.21	phylum_Pseudomonadota	class_Gammaproteobacteria	order_Enterobacterales	family_Enterobacteriaceae	genus_Escherichia	133.958	51.6617	circular	conjugative
NZ_CP085070.1	0	pNDM_P27_L1_05.20	GCA_020541005.1	Escherichia coli	P27_L1_05.20	phylum_Pseudomonadota	class_Gammaproteobacteria	order_Enterobacterales	family_Enterobacteriaceae	genus_Escherichia	146.039	51.8286	circular	conjugative
NZ_CP085075.1	0	pNDM_P21_SE1_04.20	GCA_020541025.1	Escherichia coli	P21_SE1_04.20	phylum_Pseudomonadota	class_Gammaproteobacteria	order_Enterobacterales	family_Enterobacteriaceae	genus_Escherichia	134.984	52.3951	circular	conjugative
NZ_CP085186.1	0	pEC7518-49k	GCA_020616475.1	Escherichia coli	EC7518	phylum_Pseudomonadota	class_Gammaproteobacteria	order_Enterobacterales	family_Enterobacteriaceae	genus_Escherichia	49.706	52.5872	circular	conjugative
NZ_CP085190.1	0	pEC195-93k	GCA_020616495.1	Escherichia coli	EC195	phylum_Pseudomonadota	class_Gammaproteobacteria	order_Enterobacterales	family_Enterobacteriaceae	genus_Escherichia	93.12	52.0264	circular	mobilizable
NZ_CP085620.1	0	unnamed1	GCA_020683045.1	Escherichia coli	EC32	phylum_Pseudomonadota	class_Gammaproteobacteria	order_Enterobacterales	family_Enterobacteriaceae	genus_Escherichia	128.649	51.8823	linear	conjugative
NZ_CP085890.1	0	pFK8695-KPC-33	GCA_020736285.1	Klebsiella pneumoniae	8695	phylum_Pseudomonadota	class_Gammaproteobacteria	order_Enterobacterales	family_Enterobacteriaceae	genus_Klebsiella	143.98	53.7589	circular	conjugative
NZ_CP086222.1	0	p779-2	GCA_023024425.1	Escherichia coli	779	phylum_Pseudomonadota	class_Gammaproteobacteria	order_Enterobacterales	family_Enterobacteriaceae	genus_Escherichia	114.31	50.2589	circular	conjugative
NZ_CP086262.1	0	pB-9427-3	GCA_020808965.1	Escherichia coli	SCPM-O-B-9427	phylum_Pseudomonadota	class_Gammaproteobacteria	order_Enterobacterales	family_Enterobacteriaceae	genus_Escherichia	51.013	49.6344	circular	conjugative
NZ_CP086472.1	0	pEc-050-T20-ESBL_2	GCA_022759785.1	Escherichia coli	Ec-050-T20-ESBL	phylum_Pseudomonadota	class_Gammaproteobacteria	order_Enterobacterales	family_Enterobacteriaceae	genus_Escherichia	99.465	52.9503	circular	non-mobilizable
NZ_CP086482.1	0	pEc-050-T20-MAC_2	GCA_022759765.1	Escherichia coli	Ec-050-T20-MAC	phylum_Pseudomonadota	class_Gammaproteobacteria	order_Enterobacterales	family_Enterobacteriaceae	genus_Escherichia	99.476	52.9505	circular	non-mobilizable
NZ_CP086484.1	0	pEc-050-T20-MAC_4	GCA_022759765.1	Escherichia coli	Ec-050-T20-MAC	phylum_Pseudomonadota	class_Gammaproteobacteria	order_Enterobacterales	family_Enterobacteriaceae	genus_Escherichia	66.616	50.8722	circular	conjugative
NZ_CP086492.1	0	pEc-050-T5-ESBL_2	GCA_022759745.1	Escherichia coli	Ec-050-T5-ESBL	phylum_Pseudomonadota	class_Gammaproteobacteria	order_Enterobacterales	family_Enterobacteriaceae	genus_Escherichia	99.465	52.9503	circular	non-mobilizable
NZ_CP086494.1	0	pEc-050-T5-ESBL_4	GCA_022759745.1	Escherichia coli	Ec-050-T5-ESBL	phylum_Pseudomonadota	class_Gammaproteobacteria	order_Enterobacterales	family_Enterobacteriaceae	genus_Escherichia	66.612	50.8737	circular	conjugative
NZ_CP086502.1	0	pEc-050-T5-MAC_2	GCA_022759725.1	Escherichia coli	Ec-050-T5-MAC	phylum_Pseudomonadota	class_Gammaproteobacteria	order_Enterobacterales	family_Enterobacteriaceae	genus_Escherichia	99.465	52.9503	circular	non-mobilizable
NZ_CP086504.1	0	pEc-050-T5-MAC_4	GCA_022759725.1	Escherichia coli	Ec-050-T5-MAC	phylum_Pseudomonadota	class_Gammaproteobacteria	order_Enterobacterales	family_Enterobacteriaceae	genus_Escherichia	66.616	50.8722	circular	conjugative
NZ_CP086512.1	0	pEc-050-T0_2	GCA_022759805.1	Escherichia coli	Ec-050-T0	phylum_Pseudomonadota	class_Gammaproteobacteria	order_Enterobacterales	family_Enterobacteriaceae	genus_Escherichia	99.465	52.9503	circular	non-mobilizable
NZ_CP086514.1	0	pEc-050-T0_4	GCA_022759805.1	Escherichia coli	Ec-050-T0	phylum_Pseudomonadota	class_Gammaproteobacteria	order_Enterobacterales	family_Enterobacteriaceae	genus_Escherichia	66.616	50.8722	circular	conjugative
NZ_CP086617.1	0	pRIVM_C039629_1	GCA_020883235.1	Escherichia coli	RIVM_C039629	phylum_Pseudomonadota	class_Gammaproteobacteria	order_Enterobacterales	family_Enterobacteriaceae	genus_Escherichia	138.402	52.6885	circular	conjugative
NZ_CP086619.1	0	pRIVM_C039227_1	GCA_020883255.1	Escherichia coli	RIVM_C039227	phylum_Pseudomonadota	class_Gammaproteobacteria	order_Enterobacterales	family_Enterobacteriaceae	genus_Escherichia	126.075	52.6361	circular	conjugative
NZ_CP086621.1	0	pRIVM_C039205_2	GCA_020883275.1	Escherichia coli	RIVM_C039205	phylum_Pseudomonadota	class_Gammaproteobacteria	order_Enterobacterales	family_Enterobacteriaceae	genus_Escherichia	135.854	52.5211	circular	conjugative
NZ_CP087144.1	0	unnamed2	GCA_022828525.1	Klebsiella pneumoniae	KP15	phylum_Pseudomonadota	class_Gammaproteobacteria	order_Enterobacterales	family_Enterobacteriaceae	genus_Klebsiella	133.114	53.3332	circular	mobilizable
NZ_CP087153.1	0	unnamed2	GCA_022828575.1	Klebsiella pneumoniae	KP14	phylum_Pseudomonadota	class_Gammaproteobacteria	order_Enterobacterales	family_Enterobacteriaceae	genus_Klebsiella	133.129	53.3347	circular	mobilizable
NZ_CP087378.1	0	pRIVM_C019217_2	GCA_020971745.1	Escherichia coli	RIVM_C019217	phylum_Pseudomonadota	class_Gammaproteobacteria	order_Enterobacterales	family_Enterobacteriaceae	genus_Escherichia	147.403	52.7696	circular	conjugative
NZ_CP087571.1	0	p1OXA77	GCA_021089875.1	Escherichia coli	114	phylum_Pseudomonadota	class_Gammaproteobacteria	order_Enterobacterales	family_Enterobacteriaceae	genus_Escherichia	151.915	51.438	circular	conjugative
NZ_CP087579.1	0	pCMP42-1	GCA_020985225.1	Escherichia coli	OSUCMP42NDM	phylum_Pseudomonadota	class_Gammaproteobacteria	order_Enterobacterales	family_Enterobacteriaceae	genus_Escherichia	120.124	53.1676	circular	conjugative
NZ_CP087608.1	0	pDD01304-2	GCA_023066605.1	Klebsiella pneumoniae subsp. pneumoniae	DD01304	phylum_Pseudomonadota	class_Gammaproteobacteria	order_Enterobacterales	family_Enterobacteriaceae	genus_Klebsiella	169.136	53.4268	circular	conjugative
NZ_CP087625.1	0	pDD02280-2	GCA_023066665.1	Klebsiella pneumoniae subsp. pneumoniae	DD02280	phylum_Pseudomonadota	class_Gammaproteobacteria	order_Enterobacterales	family_Enterobacteriaceae	genus_Klebsiella	139.857	53.6205	circular	mobilizable
NZ_CP087630.1	0	pDD02341-1	GCA_023066685.1	Klebsiella pneumoniae subsp. pneumoniae	DD02341	phylum_Pseudomonadota	class_Gammaproteobacteria	order_Enterobacterales	family_Enterobacteriaceae	genus_Klebsiella	178.812	53.0652	circular	conjugative
NZ_CP087635.1	0	pDD02297-1	GCA_023066705.1	Klebsiella pneumoniae subsp. pneumoniae	DD02297	phylum_Pseudomonadota	class_Gammaproteobacteria	order_Enterobacterales	family_Enterobacteriaceae	genus_Klebsiella	76.107	53.9556	circular	non-mobilizable
NZ_CP087640.1	0	pDD02391-1	GCA_023066725.1	Klebsiella pneumoniae subsp. pneumoniae	DD02391	phylum_Pseudomonadota	class_Gammaproteobacteria	order_Enterobacterales	family_Enterobacteriaceae	genus_Klebsiella	133.772	53.3288	circular	mobilizable
NZ_CP087647.1	0	pDD01754-2	GCA_023066745.1	Klebsiella pneumoniae subsp. pneumoniae	DD01754	phylum_Pseudomonadota	class_Gammaproteobacteria	order_Enterobacterales	family_Enterobacteriaceae	genus_Klebsiella	182.556	53.3634	circular	conjugative
NZ_CP087653.1	0	pDD01653-2	GCA_023066765.1	Klebsiella pneumoniae subsp. pneumoniae	DD01653	phylum_Pseudomonadota	class_Gammaproteobacteria	order_Enterobacterales	family_Enterobacteriaceae	genus_Klebsiella	112.393	53.9642	circular	mobilizable
NZ_CP087660.1	0	pDD01635-3	GCA_023066785.1	Klebsiella pneumoniae subsp. pneumoniae	DD01635	phylum_Pseudomonadota	class_Gammaproteobacteria	order_Enterobacterales	family_Enterobacteriaceae	genus_Klebsiella	112.39	53.9505	circular	mobilizable
NZ_CP087666.1	0	pDD01845-3	GCA_023066805.1	Klebsiella pneumoniae subsp. pneumoniae	DD01845	phylum_Pseudomonadota	class_Gammaproteobacteria	order_Enterobacterales	family_Enterobacteriaceae	genus_Klebsiella	112.224	53.9332	circular	mobilizable
NZ_CP088986.1	0	p53334-88.9	GCA_021166075.1	Klebsiella pneumoniae	53334	phylum_Pseudomonadota	class_Gammaproteobacteria	order_Enterobacterales	family_Enterobacteriaceae	genus_Klebsiella	88.907	53.1083	circular	conjugative
NZ_CP088995.1	0	p50700-140.6	GCA_021166115.1	Klebsiella pneumoniae	50700	phylum_Pseudomonadota	class_Gammaproteobacteria	order_Enterobacterales	family_Enterobacteriaceae	genus_Klebsiella	140.55	53.8221	circular	conjugative
NZ_CP089000.1	0	p49088-279.2	GCA_021166155.1	Klebsiella pneumoniae	49088	phylum_Pseudomonadota	class_Gammaproteobacteria	order_Enterobacterales	family_Enterobacteriaceae	genus_Klebsiella	279.21	51.6163	circular	conjugative
NZ_CP089010.1	0	p56661-89.7	GCA_021166135.1	Klebsiella pneumoniae	56661	phylum_Pseudomonadota	class_Gammaproteobacteria	order_Enterobacterales	family_Enterobacteriaceae	genus_Klebsiella	89.69	52.5934	circular	conjugative
NZ_CP089099.1	0	pEH13_2	GCA_021172125.1	Klebsiella pneumoniae	EH13	phylum_Pseudomonadota	class_Gammaproteobacteria	order_Enterobacterales	family_Enterobacteriaceae	genus_Klebsiella	152.52	51.129	circular	conjugative
NZ_CP089135.1	0	pXD35002	GCA_019375055.2	Escherichia coli	XD35	phylum_Pseudomonadota	class_Gammaproteobacteria	order_Enterobacterales	family_Enterobacteriaceae	genus_Escherichia	129.21	53.2521	circular	conjugative
NZ_CP089137.1	0	pXD35004	GCA_019375055.2	Escherichia coli	XD35	phylum_Pseudomonadota	class_Gammaproteobacteria	order_Enterobacterales	family_Enterobacteriaceae	genus_Escherichia	85.891	51.7074	circular	conjugative
NZ_CP089446.1	0	unnamed1	GCA_021228975.1	Escherichia coli	45047	phylum_Pseudomonadota	class_Gammaproteobacteria	order_Enterobacterales	family_Enterobacteriaceae	genus_Escherichia	129.071	51.7552	circular	conjugative
NZ_CP089447.1	0	unnamed2	GCA_021228975.1	Escherichia coli	45047	phylum_Pseudomonadota	class_Gammaproteobacteria	order_Enterobacterales	family_Enterobacteriaceae	genus_Escherichia	125.15	54.5585	circular	non-mobilizable
NZ_CP089763.1	0	unnamed1	GCA_029541645.1	Klebsiella pneumoniae	HKC1	phylum_Pseudomonadota	class_Gammaproteobacteria	order_Enterobacterales	family_Enterobacteriaceae	genus_Klebsiella	135.709	53.9316	circular	non-mobilizable
NZ_CP090197.1	0	p1	GCA_024584645.1	Escherichia coli	YL3	phylum_Pseudomonadota	class_Gammaproteobacteria	order_Enterobacterales	family_Enterobacteriaceae	genus_Escherichia	97.598	52.4212	circular	conjugative
NZ_CP090204.1	0	pJNKPN26_KPC	GCA_021398155.1	Klebsiella pneumoniae	JNKPN26	phylum_Pseudomonadota	class_Gammaproteobacteria	order_Enterobacterales	family_Enterobacteriaceae	genus_Klebsiella	126.203	53.8688	circular	mobilizable
NZ_CP090214.1	0	pBY68-2	GCA_029011945.1	Escherichia coli	BY68	phylum_Pseudomonadota	class_Gammaproteobacteria	order_Enterobacterales	family_Enterobacteriaceae	genus_Escherichia	92.267	52.5984	circular	conjugative
NZ_CP090306.1	0	p503-IncFII	GCA_022558405.1	Escherichia coli	Z503	phylum_Pseudomonadota	class_Gammaproteobacteria	order_Enterobacterales	family_Enterobacteriaceae	genus_Escherichia	85.345	52.9053	circular	conjugative
NZ_CP090345.1	0	pKPK3-2	GCA_024498655.1	Klebsiella pneumoniae	KPK3	phylum_Pseudomonadota	class_Gammaproteobacteria	order_Enterobacterales	family_Enterobacteriaceae	genus_Klebsiella	132.507	53.3006	circular	mobilizable
NZ_CP090406.1	0	pPIB-4	GCA_023823105.1	Shigella sp. PIB	PIB	phylum_Pseudomonadota	class_Gammaproteobacteria	order_Enterobacterales	family_Enterobacteriaceae	genus_Shigella	50.465	49.3649	circular	conjugative
NZ_CP090434.1	0	pB	GCA_021442005.1	Klebsiella pneumoniae subsp. pneumoniae	KPN857	phylum_Pseudomonadota	class_Gammaproteobacteria	order_Enterobacterales	family_Enterobacteriaceae	genus_Klebsiella	134.873	53.2842	circular	mobilizable
NZ_CP090449.1	0	pPT62-tetX-108kb	GCA_021441965.1	Escherichia coli	PT62	phylum_Pseudomonadota	class_Gammaproteobacteria	order_Enterobacterales	family_Enterobacteriaceae	genus_Escherichia	108.576	51.6412	circular	conjugative
NZ_CP090450.1	0	pPT62-106kb	GCA_021441965.1	Escherichia coli	PT62	phylum_Pseudomonadota	class_Gammaproteobacteria	order_Enterobacterales	family_Enterobacteriaceae	genus_Escherichia	106.761	50.9278	circular	conjugative
NZ_CP090458.1	0	pB379_3	GCA_021441985.1	Escherichia coli	B379	phylum_Pseudomonadota	class_Gammaproteobacteria	order_Enterobacterales	family_Enterobacteriaceae	genus_Escherichia	147.204	51.6895	circular	conjugative
NZ_CP090464.1	0	p2	GCA_021442065.1	Klebsiella pneumoniae	kp5152	phylum_Pseudomonadota	class_Gammaproteobacteria	order_Enterobacterales	family_Enterobacteriaceae	genus_Klebsiella	134.477	53.2909	circular	mobilizable
NZ_CP090613.1	0	pDCE7-2	GCA_021484785.1	Escherichia coli	DCE7	phylum_Pseudomonadota	class_Gammaproteobacteria	order_Enterobacterales	family_Enterobacteriaceae	genus_Escherichia	94.297	53.1809	circular	conjugative
NZ_CP090620.1	0	pKP19-3138-4	GCA_021484965.1	Klebsiella pneumoniae	KP19-3138	phylum_Pseudomonadota	class_Gammaproteobacteria	order_Enterobacterales	family_Enterobacteriaceae	genus_Klebsiella	95.171	53.5604	circular	conjugative
NZ_CP090835.1	0	plas1	GCA_024498895.1	Klebsiella pneumoniae	K-28	phylum_Pseudomonadota	class_Gammaproteobacteria	order_Enterobacterales	family_Enterobacteriaceae	genus_Klebsiella	75.446	54.4442	circular	mobilizable
NZ_CP091023.1	0	p_STEC276	GCA_021534925.1	Escherichia coli	STEC276	phylum_Pseudomonadota	class_Gammaproteobacteria	order_Enterobacterales	family_Enterobacteriaceae	genus_Escherichia	87.231	50.7881	linear	conjugative
NZ_CP091025.1	0	p_STEC379	GCA_021534985.1	Escherichia coli	STEC379	phylum_Pseudomonadota	class_Gammaproteobacteria	order_Enterobacterales	family_Enterobacteriaceae	genus_Escherichia	71.807	49.3712	linear	conjugative
NZ_CP091027.1	0	p1_STEC383	GCA_021535005.1	Escherichia coli	STEC383	phylum_Pseudomonadota	class_Gammaproteobacteria	order_Enterobacterales	family_Enterobacteriaceae	genus_Escherichia	111.805	52.1023	linear	conjugative
NZ_CP091028.1	0	p2_STEC383	GCA_021535005.1	Escherichia coli	STEC383	phylum_Pseudomonadota	class_Gammaproteobacteria	order_Enterobacterales	family_Enterobacteriaceae	genus_Escherichia	62.643	51.677	linear	conjugative
NZ_CP091031.1	0	p2_STEC384	GCA_021535025.1	Escherichia coli	STEC384	phylum_Pseudomonadota	class_Gammaproteobacteria	order_Enterobacterales	family_Enterobacteriaceae	genus_Escherichia	71.807	49.3726	linear	conjugative
NZ_CP091045.1	0	p1_STEC346	GCA_021534945.1	Escherichia coli	STEC346	phylum_Pseudomonadota	class_Gammaproteobacteria	order_Enterobacterales	family_Enterobacteriaceae	genus_Escherichia	63.171	51.6107	linear	conjugative
NZ_CP091046.1	0	p2_STEC346	GCA_021534945.1	Escherichia coli	STEC346	phylum_Pseudomonadota	class_Gammaproteobacteria	order_Enterobacterales	family_Enterobacteriaceae	genus_Escherichia	79.133	50.5908	linear	mobilizable
NZ_CP091070.1	0	pWSCRKP-2	GCA_021560095.1	Klebsiella pneumoniae	WSCRKP	phylum_Pseudomonadota	class_Gammaproteobacteria	order_Enterobacterales	family_Enterobacteriaceae	genus_Klebsiella	103.13	53.2231	circular	mobilizable
NZ_CP091428.1	0	pMHW-2	GCA_022370515.1	Escherichia coli	1000C-3	phylum_Pseudomonadota	class_Gammaproteobacteria	order_Enterobacterales	family_Enterobacteriaceae	genus_Escherichia	145.445	52.1695	circular	conjugative
NZ_CP091535.1	0	p537-20_1	GCA_021869725.1	Escherichia coli	537-20	phylum_Pseudomonadota	class_Gammaproteobacteria	order_Enterobacterales	family_Enterobacteriaceae	genus_Escherichia	126.021	49.4529	circular	conjugative
NZ_CP091565.1	0	p143-3	GCA_023330845.1	Salmonella enterica	143	phylum_Pseudomonadota	class_Gammaproteobacteria	order_Enterobacterales	family_Enterobacteriaceae	genus_Salmonella	70.486	51.8458	circular	conjugative
NZ_CP091574.1	0	p2-4	GCA_023330905.1	Salmonella enterica	2	phylum_Pseudomonadota	class_Gammaproteobacteria	order_Enterobacterales	family_Enterobacteriaceae	genus_Salmonella	78.621	52.3384	circular	conjugative
NZ_CP091654.1	0	pKMi025_1	GCA_022494605.1	Escherichia coli	KMi025	phylum_Pseudomonadota	class_Gammaproteobacteria	order_Enterobacterales	family_Enterobacteriaceae	genus_Escherichia	128.535	48.1456	circular	conjugative
NZ_CP091655.1	0	pKMi025_3	GCA_022494605.1	Escherichia coli	KMi025	phylum_Pseudomonadota	class_Gammaproteobacteria	order_Enterobacterales	family_Enterobacteriaceae	genus_Escherichia	83.291	52.4282	circular	conjugative
NZ_CP091658.1	0	pKFu024_1	GCA_022494625.1	Escherichia coli	KFu024	phylum_Pseudomonadota	class_Gammaproteobacteria	order_Enterobacterales	family_Enterobacteriaceae	genus_Escherichia	137.247	51.953	circular	conjugative
NZ_CP091666.1	0	pKOr019_1	GCA_022494685.1	Escherichia coli	KOr019	phylum_Pseudomonadota	class_Gammaproteobacteria	order_Enterobacterales	family_Enterobacteriaceae	genus_Escherichia	158.848	49.7092	circular	conjugative
NZ_CP091672.1	0	pKKo009_1	GCA_022494705.1	Escherichia coli	KKo009	phylum_Pseudomonadota	class_Gammaproteobacteria	order_Enterobacterales	family_Enterobacteriaceae	genus_Escherichia	224.424	49.2331	circular	conjugative
NZ_CP091685.1	0	pKKo003_2	GCA_022494745.1	Escherichia coli	KKo003	phylum_Pseudomonadota	class_Gammaproteobacteria	order_Enterobacterales	family_Enterobacteriaceae	genus_Escherichia	86.532	51.1348	circular	mobilizable
NZ_CP091692.1	0	pKMi006_1	GCA_022494765.1	Escherichia coli	KMi006	phylum_Pseudomonadota	class_Gammaproteobacteria	order_Enterobacterales	family_Enterobacteriaceae	genus_Escherichia	154.958	51.7301	circular	conjugative
NZ_CP091693.1	0	pKMi006_2	GCA_022494765.1	Escherichia coli	KMi006	phylum_Pseudomonadota	class_Gammaproteobacteria	order_Enterobacterales	family_Enterobacteriaceae	genus_Escherichia	68.938	51.0691	circular	conjugative
NZ_CP091699.1	0	pKFu019_2	GCA_022494785.1	Escherichia coli	KFu019	phylum_Pseudomonadota	class_Gammaproteobacteria	order_Enterobacterales	family_Enterobacteriaceae	genus_Escherichia	58.919	52.2327	circular	conjugative
NZ_CP091705.1	0	pKGu016_1	GCA_022494825.1	Escherichia coli	KGu016	phylum_Pseudomonadota	class_Gammaproteobacteria	order_Enterobacterales	family_Enterobacteriaceae	genus_Escherichia	100.94	51.5207	circular	conjugative
NZ_CP091706.1	0	pKGu016_2	GCA_022494825.1	Escherichia coli	KGu016	phylum_Pseudomonadota	class_Gammaproteobacteria	order_Enterobacterales	family_Enterobacteriaceae	genus_Escherichia	69.395	50.6607	circular	conjugative
NZ_CP091758.1	0	p2-LC-1302-2020	GCA_022559875.1	Escherichia coli	LC-1302-2020	phylum_Pseudomonadota	class_Gammaproteobacteria	order_Enterobacterales	family_Enterobacteriaceae	genus_Escherichia	40.699	49.1707	circular	conjugative
NZ_CP091774.1	0	pB349aT_1	GCA_022014695.1	Escherichia coli	SWYH.B349aT	phylum_Pseudomonadota	class_Gammaproteobacteria	order_Enterobacterales	family_Enterobacteriaceae	genus_Escherichia	109.86	50.9767	circular	conjugative
NZ_CP092254.1	0	pISHS7_2	GCA_022349925.1	Escherichia coli	ISHS7	phylum_Pseudomonadota	class_Gammaproteobacteria	order_Enterobacterales	family_Enterobacteriaceae	genus_Escherichia	70.864	51.4986	circular	conjugative
NZ_CP092592.1	0	p3	GCA_023920325.1	Klebsiella pneumoniae	EFN 299	phylum_Pseudomonadota	class_Gammaproteobacteria	order_Enterobacterales	family_Enterobacteriaceae	genus_Klebsiella	70.104	51.8087	circular	conjugative
NZ_CP092718.1	0	unnamed1	GCA_024299245.1	Klebsiella pneumoniae	HvKp-su1	phylum_Pseudomonadota	class_Gammaproteobacteria	order_Enterobacterales	family_Enterobacteriaceae	genus_Klebsiella	133.346	53.2352	circular	conjugative
NZ_CP092788.1	0	pXH1508-2	GCA_022533505.1	Klebsiella pneumoniae	XH1508	phylum_Pseudomonadota	class_Gammaproteobacteria	order_Enterobacterales	family_Enterobacteriaceae	genus_Klebsiella	133.775	53.3298	circular	mobilizable
NZ_CP092795.1	0	pXH1507-2	GCA_022533525.1	Klebsiella pneumoniae	XH1507	phylum_Pseudomonadota	class_Gammaproteobacteria	order_Enterobacterales	family_Enterobacteriaceae	genus_Klebsiella	133.775	53.3298	circular	mobilizable
NZ_CP092974.1	0	pCTXM14_005215	GCA_022559685.1	Escherichia coli	WCHEC005215	phylum_Pseudomonadota	class_Gammaproteobacteria	order_Enterobacterales	family_Enterobacteriaceae	genus_Escherichia	104.665	51.9658	circular	conjugative
NZ_CP093070.1	0	p104	GCA_022569415.1	Escherichia coli	BR1220	phylum_Pseudomonadota	class_Gammaproteobacteria	order_Enterobacterales	family_Enterobacteriaceae	genus_Escherichia	104.757	48.4474	circular	conjugative
NZ_CP093153.1	0	pCY814036-KPC2	GCA_022570755.1	Klebsiella pneumoniae	CY814036	phylum_Pseudomonadota	class_Gammaproteobacteria	order_Enterobacterales	family_Enterobacteriaceae	genus_Klebsiella	140.105	52.8404	circular	conjugative
NZ_CP093227.1	0	pEC-16-35-2	GCA_022591475.1	Escherichia coli	EC-16-35	phylum_Pseudomonadota	class_Gammaproteobacteria	order_Enterobacterales	family_Enterobacteriaceae	genus_Escherichia	212.822	52.5058	circular	conjugative
NZ_CP093550.1	0	unnamed2	GCA_028473305.1	Escherichia coli	YL03	phylum_Pseudomonadota	class_Gammaproteobacteria	order_Enterobacterales	family_Enterobacteriaceae	genus_Escherichia	79.537	52.2059	circular	conjugative
NZ_CP093920.1	0	pGA_EcoNDM5	GCA_022699465.1	Escherichia coli	ST167	phylum_Pseudomonadota	class_Gammaproteobacteria	order_Enterobacterales	family_Enterobacteriaceae	genus_Escherichia	100.291	52.9689	circular	non-mobilizable
NZ_CP093922.1	0	pGA_Eco2	GCA_022699465.1	Escherichia coli	ST167	phylum_Pseudomonadota	class_Gammaproteobacteria	order_Enterobacterales	family_Enterobacteriaceae	genus_Escherichia	76.841	51.2994	circular	conjugative
NZ_CP093923.1	0	pGA_Eco3	GCA_022699465.1	Escherichia coli	ST167	phylum_Pseudomonadota	class_Gammaproteobacteria	order_Enterobacterales	family_Enterobacteriaceae	genus_Escherichia	11.208	45.8333	linear	non-mobilizable
NZ_CP094273.1	0	pNY1688-1	GCA_022759585.1	Klebsiella aerogenes	NY1688	phylum_Pseudomonadota	class_Gammaproteobacteria	order_Enterobacterales	family_Enterobacteriaceae	genus_Klebsiella	106.628	53.1427	circular	conjugative
NZ_CP094334.1	0	pST3606-2	GCA_022760155.1	Salmonella enterica subsp. enterica	3018683606	phylum_Pseudomonadota	class_Gammaproteobacteria	order_Enterobacterales	family_Enterobacteriaceae	genus_Salmonella	70.455	52.2121	circular	conjugative
NZ_CP094340.1	0	p1	GCA_022760215.1	Escherichia coli	W224N	phylum_Pseudomonadota	class_Gammaproteobacteria	order_Enterobacterales	family_Enterobacteriaceae	genus_Escherichia	96.018	48.5138	linear	conjugative
NZ_CP094341.1	0	p2	GCA_022760215.1	Escherichia coli	W224N	phylum_Pseudomonadota	class_Gammaproteobacteria	order_Enterobacterales	family_Enterobacteriaceae	genus_Escherichia	74.517	52.0056	linear	conjugative
NZ_CP094342.1	0	p3	GCA_022760215.1	Escherichia coli	W224N	phylum_Pseudomonadota	class_Gammaproteobacteria	order_Enterobacterales	family_Enterobacteriaceae	genus_Escherichia	19.977	51.334	linear	non-mobilizable
NZ_CP094453.1	0	pKP4831-2	GCA_022809675.1	Klebsiella pneumoniae subsp. rhinoscleromatis	KP4831	phylum_Pseudomonadota	class_Gammaproteobacteria	order_Enterobacterales	family_Enterobacteriaceae	genus_Klebsiella	96.608	53.4366	circular	conjugative
NZ_CP095084.1	0	pEC6868-1	GCA_022918835.1	Escherichia coli	EC6868	phylum_Pseudomonadota	class_Gammaproteobacteria	order_Enterobacterales	family_Enterobacteriaceae	genus_Escherichia	144.934	51.9926	circular	conjugative
NZ_CP095087.1	0	pEC5654	GCA_022919035.1	Escherichia coli	EC5654	phylum_Pseudomonadota	class_Gammaproteobacteria	order_Enterobacterales	family_Enterobacteriaceae	genus_Escherichia	128.309	49.7354	circular	conjugative
NZ_CP095128.1	0	pIso00270_03	GCA_022964775.1	Escherichia coli	Iso00270	phylum_Pseudomonadota	class_Gammaproteobacteria	order_Enterobacterales	family_Enterobacteriaceae	genus_Escherichia	64.118	49.175	circular	mobilizable
NZ_CP095138.1	0	pIso00225_01	GCA_022964815.1	Escherichia coli	Iso00225	phylum_Pseudomonadota	class_Gammaproteobacteria	order_Enterobacterales	family_Enterobacteriaceae	genus_Escherichia	133.313	51.9304	circular	conjugative
NZ_CP095153.1	0	pIso00073_03	GCA_022964875.1	Klebsiella pneumoniae	Iso00073	phylum_Pseudomonadota	class_Gammaproteobacteria	order_Enterobacterales	family_Enterobacteriaceae	genus_Klebsiella	82.442	52.5679	circular	conjugative
NZ_CP095156.1	0	pIso00041_01	GCA_022964895.1	Escherichia coli	Iso00041	phylum_Pseudomonadota	class_Gammaproteobacteria	order_Enterobacterales	family_Enterobacteriaceae	genus_Escherichia	174.508	51.5438	circular	conjugative
NZ_CP095235.1	0	p21072329_1	GCA_022982715.1	Klebsiella pneumoniae	21072329	phylum_Pseudomonadota	class_Gammaproteobacteria	order_Enterobacterales	family_Enterobacteriaceae	genus_Klebsiella	173.108	53.7133	circular	conjugative
NZ_CP095242.1	0	p21080237_2	GCA_022982555.1	Klebsiella pneumoniae	21080237	phylum_Pseudomonadota	class_Gammaproteobacteria	order_Enterobacterales	family_Enterobacteriaceae	genus_Klebsiella	129.649	53.3679	circular	mobilizable
NZ_CP095248.1	0	p21080534_1	GCA_022982595.1	Klebsiella pneumoniae	21080534	phylum_Pseudomonadota	class_Gammaproteobacteria	order_Enterobacterales	family_Enterobacteriaceae	genus_Klebsiella	210.914	51.8866	circular	conjugative
NZ_CP095256.1	0	p21080937_3	GCA_022982615.1	Klebsiella pneumoniae	21080937	phylum_Pseudomonadota	class_Gammaproteobacteria	order_Enterobacterales	family_Enterobacteriaceae	genus_Klebsiella	68.628	50.475	circular	mobilizable
NZ_CP095265.1	0	p21091025_1	GCA_022982575.1	Klebsiella pneumoniae	21091025	phylum_Pseudomonadota	class_Gammaproteobacteria	order_Enterobacterales	family_Enterobacteriaceae	genus_Klebsiella	133.771	53.3277	circular	mobilizable
NZ_CP095272.1	0	pEC9682-1	GCA_022982975.1	Escherichia coli	EC9682	phylum_Pseudomonadota	class_Gammaproteobacteria	order_Enterobacterales	family_Enterobacteriaceae	genus_Escherichia	146.265	49.6674	circular	conjugative
NZ_CP095285.1	0	pAh2111-6-KPC	GCA_022982835.1	Aeromonas hydrophila	Ah2111	phylum_Pseudomonadota	class_Gammaproteobacteria	order_Aeromonadales	family_Aeromonadaceae	genus_Aeromonas	18.193	58.6269	circular	non-mobilizable
NZ_CP095423.1	0	pIM057_KPC	GCA_027942175.1	Klebsiella pneumoniae	IM057	phylum_Pseudomonadota	class_Gammaproteobacteria	order_Enterobacterales	family_Enterobacteriaceae	genus_Klebsiella	129.505	54.4226	circular	mobilizable
NZ_CP095427.1	0	pIM029_KPC	GCA_027942195.1	Klebsiella pneumoniae	IM029	phylum_Pseudomonadota	class_Gammaproteobacteria	order_Enterobacterales	family_Enterobacteriaceae	genus_Klebsiella	120.647	54.3992	circular	mobilizable
NZ_CP095431.1	0	pIM007_KPC	GCA_027942215.1	Klebsiella pneumoniae	IM007	phylum_Pseudomonadota	class_Gammaproteobacteria	order_Enterobacterales	family_Enterobacteriaceae	genus_Klebsiella	72.069	54.8627	circular	non-mobilizable
NZ_CP095449.1	0	pLS45-1	GCA_023022925.1	Escherichia coli	LS45	phylum_Pseudomonadota	class_Gammaproteobacteria	order_Enterobacterales	family_Enterobacteriaceae	genus_Escherichia	107.459	50.7189	circular	conjugative
NZ_CP095789.1	0	pJD053-124K	GCA_023094055.1	Escherichia fergusonii	EF21JD053	phylum_Pseudomonadota	class_Gammaproteobacteria	order_Enterobacterales	family_Enterobacteriaceae	genus_Escherichia	124.926	51.5105	circular	conjugative
NZ_CP095859.1	0	pEC6563-3	GCA_023100765.1	Escherichia coli	EC6563	phylum_Pseudomonadota	class_Gammaproteobacteria	order_Enterobacterales	family_Enterobacteriaceae	genus_Escherichia	63.122	49.4265	circular	conjugative
NZ_CP096835.1	0	pPM4-5-103k	GCA_023272775.1	Escherichia coli	PM4-5	phylum_Pseudomonadota	class_Gammaproteobacteria	order_Enterobacterales	family_Enterobacteriaceae	genus_Escherichia	103.92	50.4802	circular	conjugative
NZ_CP096979.1	0	p17-07187_3	GCA_023277345.1	Escherichia coli	17-07187	phylum_Pseudomonadota	class_Gammaproteobacteria	order_Enterobacterales	family_Enterobacteriaceae	genus_Escherichia	63.387	51.6242	circular	conjugative
NZ_CP097096.1	0	pEC258-1	GCA_021498025.2	Escherichia coli	258E	phylum_Pseudomonadota	class_Gammaproteobacteria	order_Enterobacterales	family_Enterobacteriaceae	genus_Escherichia	50.185	51.5234	circular	conjugative
NZ_CP097214.1	0	unnamed1	GCA_024662255.1	Escherichia coli	BE311	phylum_Pseudomonadota	class_Gammaproteobacteria	order_Enterobacterales	family_Enterobacteriaceae	genus_Escherichia	113.297	49.0022	circular	conjugative
NZ_CP097361.1	0	pAGR4587	GCA_023546865.1	Escherichia coli	AGR4587	phylum_Pseudomonadota	class_Gammaproteobacteria	order_Enterobacterales	family_Enterobacteriaceae	genus_Escherichia	145.705	51.8843	circular	conjugative
NZ_CP097368.1	0	pAGR6128	GCA_023546845.1	Escherichia coli	AGR6128	phylum_Pseudomonadota	class_Gammaproteobacteria	order_Enterobacterales	family_Enterobacteriaceae	genus_Escherichia	122.671	52.0531	circular	conjugative
NZ_CP097371.1	0	pAGR5151	GCA_023546885.1	Escherichia coli	AGR5151	phylum_Pseudomonadota	class_Gammaproteobacteria	order_Enterobacterales	family_Enterobacteriaceae	genus_Escherichia	137.735	52.169	circular	conjugative
NZ_CP097428.1	0	unnamed2	GCA_023539015.1	Escherichia coli	C289	phylum_Pseudomonadota	class_Gammaproteobacteria	order_Enterobacterales	family_Enterobacteriaceae	genus_Escherichia	70.092	51.9089	circular	conjugative
NZ_CP097432.1	0	unnamed2	GCA_023539035.1	Escherichia coli	C288	phylum_Pseudomonadota	class_Gammaproteobacteria	order_Enterobacterales	family_Enterobacteriaceae	genus_Escherichia	70.092	51.9089	circular	conjugative
NZ_CP097627.1	0	pKPC2_140253	GCA_023572965.1	Klebsiella pneumoniae	140253	phylum_Pseudomonadota	class_Gammaproteobacteria	order_Enterobacterales	family_Enterobacteriaceae	genus_Klebsiella	155.793	53.0364	circular	conjugative
NZ_CP097655.1	0	unnamed1	GCA_023573645.1	Klebsiella pneumoniae	IR1272_1	phylum_Pseudomonadota	class_Gammaproteobacteria	order_Enterobacterales	family_Enterobacteriaceae	genus_Klebsiella	106.759	54.8188	circular	non-mobilizable
NZ_CP097659.1	0	unnamed1	GCA_023573665.1	Klebsiella pneumoniae	IR12099_1	phylum_Pseudomonadota	class_Gammaproteobacteria	order_Enterobacterales	family_Enterobacteriaceae	genus_Klebsiella	128.678	54.8097	circular	mobilizable
NZ_CP097662.1	0	unnamed2	GCA_023573685.1	Klebsiella pneumoniae	IR12243_1	phylum_Pseudomonadota	class_Gammaproteobacteria	order_Enterobacterales	family_Enterobacteriaceae	genus_Klebsiella	147.322	54.2954	circular	mobilizable
NZ_CP097666.1	0	unnamed3	GCA_023573705.1	Klebsiella pneumoniae	IR1230_1	phylum_Pseudomonadota	class_Gammaproteobacteria	order_Enterobacterales	family_Enterobacteriaceae	genus_Klebsiella	147.295	53.9115	circular	mobilizable
NZ_CP097673.1	0	unnamed3	GCA_023573725.1	Klebsiella pneumoniae	IR5077_1	phylum_Pseudomonadota	class_Gammaproteobacteria	order_Enterobacterales	family_Enterobacteriaceae	genus_Klebsiella	292.919	51.1623	circular	conjugative
NZ_CP097674.1	0	unnamed4	GCA_023573725.1	Klebsiella pneumoniae	IR5077_1	phylum_Pseudomonadota	class_Gammaproteobacteria	order_Enterobacterales	family_Enterobacteriaceae	genus_Klebsiella	92.812	55.5779	circular	non-mobilizable
NZ_CP097677.1	0	unnamed2	GCA_023573745.1	Klebsiella pneumoniae	IR12024_1	phylum_Pseudomonadota	class_Gammaproteobacteria	order_Enterobacterales	family_Enterobacteriaceae	genus_Klebsiella	162.611	54.7085	circular	non-mobilizable
NZ_CP097686.1	0	unnamed3	GCA_023573785.1	Klebsiella pneumoniae	IR12073_1	phylum_Pseudomonadota	class_Gammaproteobacteria	order_Enterobacterales	family_Enterobacteriaceae	genus_Klebsiella	153.836	53.7813	circular	conjugative
NZ_CP097691.1	0	unnamed3	GCA_023573805.1	Klebsiella pneumoniae	IR12079_1	phylum_Pseudomonadota	class_Gammaproteobacteria	order_Enterobacterales	family_Enterobacteriaceae	genus_Klebsiella	85.555	53.8636	circular	non-mobilizable
NZ_CP097693.1	0	unnamed1	GCA_023573825.1	Klebsiella pneumoniae	IR12094_1	phylum_Pseudomonadota	class_Gammaproteobacteria	order_Enterobacterales	family_Enterobacteriaceae	genus_Klebsiella	130.677	54.4786	circular	mobilizable
NZ_CP097695.1	0	unnamed1	GCA_023573845.1	Klebsiella pneumoniae	IR12182_1	phylum_Pseudomonadota	class_Gammaproteobacteria	order_Enterobacterales	family_Enterobacteriaceae	genus_Klebsiella	131.777	53.9571	circular	mobilizable
NZ_CP097702.1	0	unnamed5	GCA_023573865.1	Klebsiella pneumoniae	IR12183_1	phylum_Pseudomonadota	class_Gammaproteobacteria	order_Enterobacterales	family_Enterobacteriaceae	genus_Klebsiella	59.999	52.7209	circular	non-mobilizable
NZ_CP097707.1	0	unnamed4	GCA_023573885.1	Klebsiella pneumoniae	IR12197_1	phylum_Pseudomonadota	class_Gammaproteobacteria	order_Enterobacterales	family_Enterobacteriaceae	genus_Klebsiella	159.393	54.109	circular	conjugative
NZ_CP097708.1	0	unnamed5	GCA_023573885.1	Klebsiella pneumoniae	IR12197_1	phylum_Pseudomonadota	class_Gammaproteobacteria	order_Enterobacterales	family_Enterobacteriaceae	genus_Klebsiella	85.318	54.1211	circular	non-mobilizable
NZ_CP098179.1	0	pZ0117EC0148-1	GCA_023657915.1	Escherichia coli	Z0117EC0148	phylum_Pseudomonadota	class_Gammaproteobacteria	order_Enterobacterales	family_Enterobacteriaceae	genus_Escherichia	121.118	50.5499	circular	conjugative
NZ_CP098193.1	0	pZ0117ECO0116-1	GCA_023657975.1	Escherichia coli	Z0117EC0116	phylum_Pseudomonadota	class_Gammaproteobacteria	order_Enterobacterales	family_Enterobacteriaceae	genus_Escherichia	192.025	49.2431	circular	conjugative
NZ_CP098194.1	0	pZ0117ECO0116-2	GCA_023657975.1	Escherichia coli	Z0117EC0116	phylum_Pseudomonadota	class_Gammaproteobacteria	order_Enterobacterales	family_Enterobacteriaceae	genus_Escherichia	67.947	51.6756	circular	conjugative
NZ_CP098202.1	0	pZ0117EC0056-1	GCA_023658015.1	Escherichia coli	Z0117EC0056	phylum_Pseudomonadota	class_Gammaproteobacteria	order_Enterobacterales	family_Enterobacteriaceae	genus_Escherichia	78.537	51.6801	circular	conjugative
NZ_CP098204.1	0	pZ0117ECO055-1	GCA_023658285.1	Escherichia coli	Z0117EC0055	phylum_Pseudomonadota	class_Gammaproteobacteria	order_Enterobacterales	family_Enterobacteriaceae	genus_Escherichia	68.004	50.622	circular	conjugative
NZ_CP098208.1	0	pZ0117ECO054-2	GCA_023658305.1	Escherichia coli	Z0117EC0054	phylum_Pseudomonadota	class_Gammaproteobacteria	order_Enterobacterales	family_Enterobacteriaceae	genus_Escherichia	131.38	49.3355	circular	conjugative
NZ_CP098215.1	0	pZ0117EC0036-1	GCA_023658365.1	Escherichia coli	Z0117EC0036	phylum_Pseudomonadota	class_Gammaproteobacteria	order_Enterobacterales	family_Enterobacteriaceae	genus_Escherichia	157.136	50.8432	circular	conjugative
NZ_CP098220.1	0	pZ0117EC0013-1	GCA_023658405.1	Escherichia coli	Z0117EC0013	phylum_Pseudomonadota	class_Gammaproteobacteria	order_Enterobacterales	family_Enterobacteriaceae	genus_Escherichia	103.564	50.6064	circular	conjugative
NZ_CP098221.1	0	pZ0117EC0013-2	GCA_023658405.1	Escherichia coli	Z0117EC0013	phylum_Pseudomonadota	class_Gammaproteobacteria	order_Enterobacterales	family_Enterobacteriaceae	genus_Escherichia	51.273	49.3749	circular	conjugative
NZ_CP098222.1	0	pZ0117EC0013-3	GCA_023658405.1	Escherichia coli	Z0117EC0013	phylum_Pseudomonadota	class_Gammaproteobacteria	order_Enterobacterales	family_Enterobacteriaceae	genus_Escherichia	37.15	49.6555	circular	non-mobilizable
NZ_CP098225.1	0	pZ0117EC0005-2	GCA_023658425.1	Escherichia coli	Z0117EC0005	phylum_Pseudomonadota	class_Gammaproteobacteria	order_Enterobacterales	family_Enterobacteriaceae	genus_Escherichia	57.37	53.0434	circular	non-mobilizable
NZ_CP098349.1	0	p52984-166.3	GCA_023658185.1	Klebsiella pneumoniae	52984_A8	phylum_Pseudomonadota	class_Gammaproteobacteria	order_Enterobacterales	family_Enterobacteriaceae	genus_Klebsiella	166.337	49.9161	circular	conjugative
NZ_CP098354.1	0	p52977-166.3	GCA_023658225.1	Klebsiella pneumoniae	52977_A1	phylum_Pseudomonadota	class_Gammaproteobacteria	order_Enterobacterales	family_Enterobacteriaceae	genus_Klebsiella	166.337	49.9173	circular	conjugative
NZ_CP098439.1	0	unnamed1	GCA_023702165.1	Salmonella enterica subsp. enterica serovar Typhimurium	ATOMSal-L6	phylum_Pseudomonadota	class_Gammaproteobacteria	order_Enterobacterales	family_Enterobacteriaceae	genus_Salmonella	109.442	50.572	circular	conjugative
NZ_CP098742.1	0	unnamed1	GCA_023746725.1	Salmonella enterica subsp. enterica serovar Typhimurium	HJL222	phylum_Pseudomonadota	class_Gammaproteobacteria	order_Enterobacterales	family_Enterobacteriaceae	genus_Salmonella	109.442	50.572	linear	conjugative
NZ_CP099415.1	0	pSKLX33367_KPC2	GCA_023913595.1	Klebsiella pneumoniae	33367	phylum_Pseudomonadota	class_Gammaproteobacteria	order_Enterobacterales	family_Enterobacteriaceae	genus_Klebsiella	150.096	53.675	circular	conjugative
NZ_CP099524.1	0	pSZS128-KPC	GCA_025258665.1	Klebsiella pneumoniae	SZS128	phylum_Pseudomonadota	class_Gammaproteobacteria	order_Enterobacterales	family_Enterobacteriaceae	genus_Klebsiella	51.874	54.0868	circular	non-mobilizable
NZ_CP099589.1	0	unnamed	GCA_024023055.1	Escherichia coli	EMG2	phylum_Pseudomonadota	class_Gammaproteobacteria	order_Enterobacterales	family_Enterobacteriaceae	genus_Escherichia	99.158	48.1676	circular	conjugative
NZ_CP099591.1	0	unnamed	GCA_024023075.1	Escherichia coli	WG1	phylum_Pseudomonadota	class_Gammaproteobacteria	order_Enterobacterales	family_Enterobacteriaceae	genus_Escherichia	67.408	51.66	circular	conjugative
NZ_CP099723.1	0	pGDE043-2	GCA_024125695.1	Escherichia coli	EC21GDE043	phylum_Pseudomonadota	class_Gammaproteobacteria	order_Enterobacterales	family_Enterobacteriaceae	genus_Escherichia	203.86	50.364	circular	conjugative
NZ_CP099869.1	0	plas1	GCA_024532055.1	Escherichia albertii	254_1_EW_B	phylum_Pseudomonadota	class_Gammaproteobacteria	order_Enterobacterales	family_Enterobacteriaceae	genus_Escherichia	105.541	49.7977	circular	conjugative
NZ_CP099872.1	0	plas1	GCA_024532075.1	Escherichia albertii	253_2_EW_B	phylum_Pseudomonadota	class_Gammaproteobacteria	order_Enterobacterales	family_Enterobacteriaceae	genus_Escherichia	145.531	48.9937	circular	conjugative
NZ_CP099882.1	0	plas2	GCA_024532135.1	Escherichia albertii	233_2_GWG_B	phylum_Pseudomonadota	class_Gammaproteobacteria	order_Enterobacterales	family_Enterobacteriaceae	genus_Escherichia	89.091	49.2171	circular	conjugative
NZ_CP099885.1	0	plas2	GCA_024532155.1	Escherichia albertii	231_1_NP_B	phylum_Pseudomonadota	class_Gammaproteobacteria	order_Enterobacterales	family_Enterobacteriaceae	genus_Escherichia	89.097	49.2138	circular	conjugative
NZ_CP099905.1	0	plas2	GCA_024532325.1	Escherichia albertii	133_1_GWG_A	phylum_Pseudomonadota	class_Gammaproteobacteria	order_Enterobacterales	family_Enterobacteriaceae	genus_Escherichia	89.077	49.2136	circular	conjugative
NZ_CP099908.1	0	plas1	GCA_024532365.1	Escherichia albertii	112_1_EW_A	phylum_Pseudomonadota	class_Gammaproteobacteria	order_Enterobacterales	family_Enterobacteriaceae	genus_Escherichia	89.078	49.2142	circular	conjugative
NZ_CP099911.1	0	plas1	GCA_024532385.1	Escherichia albertii	110_1_TBG_A	phylum_Pseudomonadota	class_Gammaproteobacteria	order_Enterobacterales	family_Enterobacteriaceae	genus_Escherichia	89.096	49.2121	circular	conjugative
NZ_CP100504.1	0	pLH50-c-D	GCA_024223415.1	Escherichia coli	LH50-c	phylum_Pseudomonadota	class_Gammaproteobacteria	order_Enterobacterales	family_Enterobacteriaceae	genus_Escherichia	63.428	52.3255	circular	conjugative
NZ_CP100526.1	0	pLH13-b-A	GCA_024225435.1	Escherichia coli	LH13-b	phylum_Pseudomonadota	class_Gammaproteobacteria	order_Enterobacterales	family_Enterobacteriaceae	genus_Escherichia	121.387	49.9493	circular	conjugative
NZ_CP100533.1	0	pLH10-b-1-C	GCA_024225755.1	Escherichia coli	LH10-b-1	phylum_Pseudomonadota	class_Gammaproteobacteria	order_Enterobacterales	family_Enterobacteriaceae	genus_Escherichia	67.28	49.0354	circular	conjugative
NZ_CP100545.1	0	pLH09-a-A	GCA_024226085.1	Escherichia coli	LH09-a	phylum_Pseudomonadota	class_Gammaproteobacteria	order_Enterobacterales	family_Enterobacteriaceae	genus_Escherichia	135.017	48.5294	circular	conjugative
NZ_CP101199.1	0	pEC21Z151-89K	GCA_024298745.1	Escherichia coli	EC21Z-151	phylum_Pseudomonadota	class_Gammaproteobacteria	order_Enterobacterales	family_Enterobacteriaceae	genus_Escherichia	88.826	50.537	circular	conjugative
NZ_CP101212.1	0	pEC21Z147-128K	GCA_024298765.1	Escherichia coli	EC21Z-147	phylum_Pseudomonadota	class_Gammaproteobacteria	order_Enterobacterales	family_Enterobacteriaceae	genus_Escherichia	127.578	50.2453	circular	conjugative
NZ_CP101224.1	0	pEC21Z144-89K	GCA_024298485.1	Escherichia coli	EC21Z-144	phylum_Pseudomonadota	class_Gammaproteobacteria	order_Enterobacterales	family_Enterobacteriaceae	genus_Escherichia	88.826	50.5381	circular	conjugative
NZ_CP101236.1	0	pEC21Z137-82K	GCA_024298785.1	Escherichia coli	EC21Z-137	phylum_Pseudomonadota	class_Gammaproteobacteria	order_Enterobacterales	family_Enterobacteriaceae	genus_Escherichia	81.957	52.2249	circular	conjugative
NZ_CP101237.1	0	pEC21Z137-66K	GCA_024298785.1	Escherichia coli	EC21Z-137	phylum_Pseudomonadota	class_Gammaproteobacteria	order_Enterobacterales	family_Enterobacteriaceae	genus_Escherichia	65.831	52.1836	circular	conjugative
NZ_CP101252.1	0	pEC21Z083-123K	GCA_024298545.1	Escherichia coli	EC21Z-083	phylum_Pseudomonadota	class_Gammaproteobacteria	order_Enterobacterales	family_Enterobacteriaceae	genus_Escherichia	122.859	51.1684	circular	conjugative
NZ_CP101258.1	0	pEC21Z078-123K	GCA_024298705.1	Escherichia coli	EC21Z-078	phylum_Pseudomonadota	class_Gammaproteobacteria	order_Enterobacterales	family_Enterobacteriaceae	genus_Escherichia	122.859	51.1676	circular	conjugative
NZ_CP101270.1	0	pEC21Z048-116K	GCA_024298725.1	Escherichia coli	EC21Z-048	phylum_Pseudomonadota	class_Gammaproteobacteria	order_Enterobacterales	family_Enterobacteriaceae	genus_Escherichia	115.682	49.3577	circular	conjugative
NZ_CP101275.1	0	pEC21Z014-165K	GCA_024298565.1	Escherichia coli	EC21Z-014	phylum_Pseudomonadota	class_Gammaproteobacteria	order_Enterobacterales	family_Enterobacteriaceae	genus_Escherichia	164.754	49.7002	circular	conjugative
NZ_CP101276.1	0	pEC21Z014-112K	GCA_024298565.1	Escherichia coli	EC21Z-014	phylum_Pseudomonadota	class_Gammaproteobacteria	order_Enterobacterales	family_Enterobacteriaceae	genus_Escherichia	111.893	52.1775	circular	conjugative
NZ_CP101378.1	0	pSC2016091-mcr-116k	GCA_024364925.1	Salmonella enterica	SC2016091	phylum_Pseudomonadota	class_Gammaproteobacteria	order_Enterobacterales	family_Enterobacteriaceae	genus_Salmonella	116.686	50.8193	circular	conjugative
NZ_CP101380.1	0	pSC2016090-mcr-147k	GCA_024364945.1	Salmonella enterica	SC2016290	phylum_Pseudomonadota	class_Gammaproteobacteria	order_Enterobacterales	family_Enterobacteriaceae	genus_Salmonella	147.496	52.1946	circular	conjugative
NZ_CP101534.1	0	pKPC-2_FZKP4523	GCA_024397375.1	Klebsiella pneumoniae	FZKP4523	phylum_Pseudomonadota	class_Gammaproteobacteria	order_Enterobacterales	family_Enterobacteriaceae	genus_Klebsiella	141.697	53.0131	circular	mobilizable
NZ_CP101543.1	0	p21_1	GCA_024396855.1	Klebsiella pneumoniae subsp. pneumoniae	KP21	phylum_Pseudomonadota	class_Gammaproteobacteria	order_Enterobacterales	family_Enterobacteriaceae	genus_Klebsiella	129.998	54.4685	circular	non-mobilizable
NZ_CP101564.1	0	p65_1	GCA_024397075.1	Klebsiella pneumoniae subsp. pneumoniae	KP65	phylum_Pseudomonadota	class_Gammaproteobacteria	order_Enterobacterales	family_Enterobacteriaceae	genus_Klebsiella	126.958	54.6086	circular	non-mobilizable
NZ_CP101569.1	0	p29_2	GCA_024397235.1	Klebsiella pneumoniae subsp. pneumoniae	KP29	phylum_Pseudomonadota	class_Gammaproteobacteria	order_Enterobacterales	family_Enterobacteriaceae	genus_Klebsiella	138.059	54.9041	circular	non-mobilizable
NZ_CP101617.1	0	pDC71-2	GCA_024399595.1	Escherichia coli	DC71	phylum_Pseudomonadota	class_Gammaproteobacteria	order_Enterobacterales	family_Enterobacteriaceae	genus_Escherichia	74.006	51.4202	circular	conjugative
NZ_CP101618.1	0	pDC71-3	GCA_024399595.1	Escherichia coli	DC71	phylum_Pseudomonadota	class_Gammaproteobacteria	order_Enterobacterales	family_Enterobacteriaceae	genus_Escherichia	72.929	50.8522	circular	mobilizable
NZ_CP101667.1	0	pM171-1.1	GCA_024467035.1	Escherichia coli	M171-1	phylum_Pseudomonadota	class_Gammaproteobacteria	order_Enterobacterales	family_Enterobacteriaceae	genus_Escherichia	122.198	51.7161	circular	conjugative
NZ_CP101706.1	0	pOXA1041_035152	GCA_024496025.1	Escherichia coli	35152	phylum_Pseudomonadota	class_Gammaproteobacteria	order_Enterobacterales	family_Enterobacteriaceae	genus_Escherichia	223.341	53.0144	circular	conjugative
NZ_CP101766.1	0	unnamed2	GCA_024496145.1	Klebsiella pneumoniae	hvKP319	phylum_Pseudomonadota	class_Gammaproteobacteria	order_Enterobacterales	family_Enterobacteriaceae	genus_Klebsiella	127.176	53.1106	circular	mobilizable
NZ_CP101782.1	0	unnamed6	GCA_024496165.1	Klebsiella pneumoniae	hvKP340	phylum_Pseudomonadota	class_Gammaproteobacteria	order_Enterobacterales	family_Enterobacteriaceae	genus_Klebsiella	111.949	54.1657	circular	mobilizable
NZ_CP101785.1	0	unnamed1	GCA_024496185.1	Klebsiella pneumoniae	hvKP841	phylum_Pseudomonadota	class_Gammaproteobacteria	order_Enterobacterales	family_Enterobacteriaceae	genus_Klebsiella	134.477	53.2939	circular	mobilizable
NZ_CP101859.1	0	pLP50-1-101kb	GCA_024499265.1	Escherichia coli	LP50-1	phylum_Pseudomonadota	class_Gammaproteobacteria	order_Enterobacterales	family_Enterobacteriaceae	genus_Escherichia	101.973	49.822	circular	mobilizable
NZ_CP101867.1	0	pLP5-1-106kb	GCA_024499245.1	Escherichia coli	LP5-1	phylum_Pseudomonadota	class_Gammaproteobacteria	order_Enterobacterales	family_Enterobacteriaceae	genus_Escherichia	106.681	50.9247	circular	conjugative
NZ_CP101878.1	0	p1	GCA_024505665.1	Klebsiella pneumoniae	KPA1	phylum_Pseudomonadota	class_Gammaproteobacteria	order_Enterobacterales	family_Enterobacteriaceae	genus_Klebsiella	111.444	49.8986	circular	non-mobilizable
NZ_CP101880.1	0	p3	GCA_024505665.1	Klebsiella pneumoniae	KPA1	phylum_Pseudomonadota	class_Gammaproteobacteria	order_Enterobacterales	family_Enterobacteriaceae	genus_Klebsiella	68.908	51.6761	circular	conjugative
NZ_CP102062.1	0	pMDR31	GCA_024579775.1	Escherichia coli	C31	phylum_Pseudomonadota	class_Gammaproteobacteria	order_Enterobacterales	family_Enterobacteriaceae	genus_Escherichia	152.865	50.173	circular	conjugative
NZ_CP102190.1	0	pS234-4	GCA_024584455.1	Klebsiella pneumoniae	S234	phylum_Pseudomonadota	class_Gammaproteobacteria	order_Enterobacterales	family_Enterobacteriaceae	genus_Klebsiella	87.177	51.244	linear	non-mobilizable
NZ_CP102196.1	0	pS270V-2	GCA_024584475.1	Klebsiella pneumoniae	S270v	phylum_Pseudomonadota	class_Gammaproteobacteria	order_Enterobacterales	family_Enterobacteriaceae	genus_Klebsiella	154.868	51.8564	linear	mobilizable
NZ_CP102245.1	0	p170Kb	GCA_024599975.1	Escherichia coli O7:H15	ST70	phylum_Pseudomonadota	class_Gammaproteobacteria	order_Enterobacterales	family_Enterobacteriaceae	genus_Escherichia	170.322	48.6496	circular	conjugative
NZ_CP102392.1	0	pKPC-ESBL-2	GCA_024628885.1	Klebsiella pneumoniae	K64	phylum_Pseudomonadota	class_Gammaproteobacteria	order_Enterobacterales	family_Enterobacteriaceae	genus_Klebsiella	135.425	53.3181	circular	mobilizable
NZ_CP102437.1	0	pK194-P2	GCA_024652925.1	Klebsiella pneumoniae	K194	phylum_Pseudomonadota	class_Gammaproteobacteria	order_Enterobacterales	family_Enterobacteriaceae	genus_Klebsiella	163.393	52.5084	circular	conjugative
NZ_CP102489.1	0	p113Kb	GCA_024662075.1	Escherichia coli O15:H18	ST69	phylum_Pseudomonadota	class_Gammaproteobacteria	order_Enterobacterales	family_Enterobacteriaceae	genus_Escherichia	113.589	50.5947	circular	conjugative
NZ_CP102548.1	0	p2	GCA_024666265.1	Klebsiella pneumoniae	KPH1	phylum_Pseudomonadota	class_Gammaproteobacteria	order_Enterobacterales	family_Enterobacteriaceae	genus_Klebsiella	125.297	50.2765	circular	non-mobilizable
NZ_CP102673.1	0	pXH987-CTX	GCA_024735225.1	Escherichia coli	XH987	phylum_Pseudomonadota	class_Gammaproteobacteria	order_Enterobacterales	family_Enterobacteriaceae	genus_Escherichia	167.177	51.2588	circular	conjugative
NZ_CP102676.1	0	pXH989-CTX	GCA_024735245.1	Escherichia coli	XH989	phylum_Pseudomonadota	class_Gammaproteobacteria	order_Enterobacterales	family_Enterobacteriaceae	genus_Escherichia	188.009	51.3943	circular	conjugative
NZ_CP102838.1	0	pKP0079-2	GCA_024730945.1	Klebsiella pneumoniae	KP0079	phylum_Pseudomonadota	class_Gammaproteobacteria	order_Enterobacterales	family_Enterobacteriaceae	genus_Klebsiella	135.44	53.2915	circular	mobilizable
NZ_CP102855.1	0	p573-2	GCA_024734095.1	Escherichia coli	573	phylum_Pseudomonadota	class_Gammaproteobacteria	order_Enterobacterales	family_Enterobacteriaceae	genus_Escherichia	149.702	51.0361	circular	conjugative
NZ_CP102948.1	0	unnamed1	GCA_024734835.1	Escherichia coli	SCAID WND1-2022 (119)	phylum_Pseudomonadota	class_Gammaproteobacteria	order_Enterobacterales	family_Enterobacteriaceae	genus_Escherichia	105.437	51.554	circular	conjugative
NZ_CP103296.1	0	unnamed1	GCA_024760205.1	Escherichia coli	2e	phylum_Pseudomonadota	class_Gammaproteobacteria	order_Enterobacterales	family_Enterobacteriaceae	genus_Escherichia	108.288	48.9962	circular	conjugative
NZ_CP103297.1	0	unnamed2	GCA_024760205.1	Escherichia coli	2e	phylum_Pseudomonadota	class_Gammaproteobacteria	order_Enterobacterales	family_Enterobacteriaceae	genus_Escherichia	64.018	51.4074	circular	mobilizable
NZ_CP103319.1	0	phvKP12-KPC	GCA_024762135.1	Klebsiella pneumoniae	hvKP12	phylum_Pseudomonadota	class_Gammaproteobacteria	order_Enterobacterales	family_Enterobacteriaceae	genus_Klebsiella	83.447	54.9702	circular	non-mobilizable
NZ_CP103331.1	0	p2	GCA_028473865.1	Escherichia coli	ZY22049	phylum_Pseudomonadota	class_Gammaproteobacteria	order_Enterobacterales	family_Enterobacteriaceae	genus_Escherichia	117.696	50.1784	circular	conjugative
NZ_CP103333.1	0	p4	GCA_028473865.1	Escherichia coli	ZY22049	phylum_Pseudomonadota	class_Gammaproteobacteria	order_Enterobacterales	family_Enterobacteriaceae	genus_Escherichia	14.096	48.5031	circular	non-mobilizable
NZ_CP103466.1	0	pMB9877_1	GCA_024918115.1	Escherichia coli O25b:H4-ST131	5392	phylum_Pseudomonadota	class_Gammaproteobacteria	order_Enterobacterales	family_Enterobacteriaceae	genus_Escherichia	122.603	51.8666	circular	conjugative
NZ_CP103480.1	0	pMB9635_1	GCA_024917715.1	Escherichia coli	4621	phylum_Pseudomonadota	class_Gammaproteobacteria	order_Enterobacterales	family_Enterobacteriaceae	genus_Escherichia	143.132	52.5263	circular	conjugative
NZ_CP103481.1	0	pMB9635_2	GCA_024917715.1	Escherichia coli	4621	phylum_Pseudomonadota	class_Gammaproteobacteria	order_Enterobacterales	family_Enterobacteriaceae	genus_Escherichia	114.14	51.464	circular	conjugative
NZ_CP103509.1	0	pMB9366_1	GCA_024917895.1	Escherichia coli O25b:H4-ST131	5506	phylum_Pseudomonadota	class_Gammaproteobacteria	order_Enterobacterales	family_Enterobacteriaceae	genus_Escherichia	111.292	51.0315	circular	conjugative
NZ_CP103516.1	0	pMB9292_1	GCA_024917955.1	Escherichia coli	5444	phylum_Pseudomonadota	class_Gammaproteobacteria	order_Enterobacterales	family_Enterobacteriaceae	genus_Escherichia	198.645	52.2289	circular	conjugative
NZ_CP103523.1	0	pMB9272_2	GCA_024918015.1	Escherichia coli	2779 - blood draw same patient as MB9267	phylum_Pseudomonadota	class_Gammaproteobacteria	order_Enterobacterales	family_Enterobacteriaceae	genus_Escherichia	82.867	50.1647	circular	mobilizable
NZ_CP103530.1	0	pMB9245_1	GCA_024917795.1	Escherichia coli	5270	phylum_Pseudomonadota	class_Gammaproteobacteria	order_Enterobacterales	family_Enterobacteriaceae	genus_Escherichia	133.836	52.6435	circular	conjugative
NZ_CP103534.1	0	pMB9108_1	GCA_024917735.1	Escherichia coli	4238	phylum_Pseudomonadota	class_Gammaproteobacteria	order_Enterobacterales	family_Enterobacteriaceae	genus_Escherichia	105.26	49.0775	circular	mobilizable
NZ_CP103541.1	0	pMB9081_1	GCA_024917815.1	Escherichia coli	5264	phylum_Pseudomonadota	class_Gammaproteobacteria	order_Enterobacterales	family_Enterobacteriaceae	genus_Escherichia	140.21	52.0013	circular	conjugative
NZ_CP103545.1	0	pMB9029_1	GCA_024918035.1	Escherichia coli	3036	phylum_Pseudomonadota	class_Gammaproteobacteria	order_Enterobacterales	family_Enterobacteriaceae	genus_Escherichia	132.824	50.5232	circular	conjugative
NZ_CP103558.1	0	pMB8413_1	GCA_024917335.1	Escherichia coli O25b:H4-ST131	4993	phylum_Pseudomonadota	class_Gammaproteobacteria	order_Enterobacterales	family_Enterobacteriaceae	genus_Escherichia	125.598	52.2373	circular	mobilizable
NZ_CP103563.1	0	pMB8236_1	GCA_024917975.1	Escherichia coli O25b:H4-ST131	751	phylum_Pseudomonadota	class_Gammaproteobacteria	order_Enterobacterales	family_Enterobacteriaceae	genus_Escherichia	241.084	52.2702	circular	conjugative
NZ_CP103571.1	0	pMB8093_1	GCA_024917235.1	Escherichia coli	3045	phylum_Pseudomonadota	class_Gammaproteobacteria	order_Enterobacterales	family_Enterobacteriaceae	genus_Escherichia	166.88	51.5412	circular	conjugative
NZ_CP103591.1	0	pMB7603_2	GCA_024917535.1	Escherichia coli	4750	phylum_Pseudomonadota	class_Gammaproteobacteria	order_Enterobacterales	family_Enterobacteriaceae	genus_Escherichia	82.743	51.7711	circular	mobilizable
NZ_CP103593.1	0	pMB7542_1	GCA_024917455.1	Escherichia coli O25b:H4-ST131	4224	phylum_Pseudomonadota	class_Gammaproteobacteria	order_Enterobacterales	family_Enterobacteriaceae	genus_Escherichia	138.02	52.0794	circular	conjugative
NZ_CP103597.1	0	pMB7536_1	GCA_024917355.1	Escherichia coli	4848	phylum_Pseudomonadota	class_Gammaproteobacteria	order_Enterobacterales	family_Enterobacteriaceae	genus_Escherichia	133.65	50.2559	circular	conjugative
NZ_CP103627.1	0	pMB6206_1	GCA_024918275.1	Escherichia coli	4012	phylum_Pseudomonadota	class_Gammaproteobacteria	order_Enterobacterales	family_Enterobacteriaceae	genus_Escherichia	140.136	50.6472	circular	conjugative
NZ_CP103634.1	0	pMB6066_1	GCA_024917475.1	Escherichia coli	2900	phylum_Pseudomonadota	class_Gammaproteobacteria	order_Enterobacterales	family_Enterobacteriaceae	genus_Escherichia	151.676	51.461	circular	conjugative
NZ_CP103646.1	0	pMB5823_1	GCA_024918295.1	Escherichia coli	961	phylum_Pseudomonadota	class_Gammaproteobacteria	order_Enterobacterales	family_Enterobacteriaceae	genus_Escherichia	187.551	52.8011	circular	conjugative
NZ_CP103658.1	0	pMB5646_1	GCA_024918375.1	Escherichia coli	3150	phylum_Pseudomonadota	class_Gammaproteobacteria	order_Enterobacterales	family_Enterobacteriaceae	genus_Escherichia	131.479	52.2121	circular	conjugative
NZ_CP103662.1	0	pMB5646_5	GCA_024918375.1	Escherichia coli	3150	phylum_Pseudomonadota	class_Gammaproteobacteria	order_Enterobacterales	family_Enterobacteriaceae	genus_Escherichia	51.731	49.3051	circular	conjugative
NZ_CP103695.1	0	pMB3825A_1	GCA_024918755.1	Escherichia coli	ST12468	phylum_Pseudomonadota	class_Gammaproteobacteria	order_Enterobacterales	family_Enterobacteriaceae	genus_Escherichia	128.47	50.8625	circular	conjugative
NZ_CP103705.1	0	pMB3362_1	GCA_024918335.1	Escherichia coli	ST361	phylum_Pseudomonadota	class_Gammaproteobacteria	order_Enterobacterales	family_Enterobacteriaceae	genus_Escherichia	165.827	51.4886	circular	conjugative
NZ_CP103712.1	0	pMB3266_2	GCA_024918235.1	Escherichia coli O25b:H4-ST131	ST131	phylum_Pseudomonadota	class_Gammaproteobacteria	order_Enterobacterales	family_Enterobacteriaceae	genus_Escherichia	81.007	50.9437	circular	conjugative
NZ_CP103719.1	0	pMB3176_1	GCA_024918815.1	Escherichia coli	1579	phylum_Pseudomonadota	class_Gammaproteobacteria	order_Enterobacterales	family_Enterobacteriaceae	genus_Escherichia	250.715	49.6751	circular	conjugative
NZ_CP103720.1	0	pMB3176_2	GCA_024918815.1	Escherichia coli	1579	phylum_Pseudomonadota	class_Gammaproteobacteria	order_Enterobacterales	family_Enterobacteriaceae	genus_Escherichia	83.426	51.454	circular	conjugative
NZ_CP103740.1	0	pMB2910_1	GCA_024918775.1	Escherichia coli	3359	phylum_Pseudomonadota	class_Gammaproteobacteria	order_Enterobacterales	family_Enterobacteriaceae	genus_Escherichia	208.091	52.342	circular	conjugative
NZ_CP103743.1	0	pMB2855_1	GCA_024918395.1	Escherichia coli O25b:H4-ST131	2822	phylum_Pseudomonadota	class_Gammaproteobacteria	order_Enterobacterales	family_Enterobacteriaceae	genus_Escherichia	136.642	51.6481	circular	conjugative
NZ_CP103744.1	0	pMB2855_2	GCA_024918395.1	Escherichia coli O25b:H4-ST131	2822	phylum_Pseudomonadota	class_Gammaproteobacteria	order_Enterobacterales	family_Enterobacteriaceae	genus_Escherichia	72.458	51.8949	circular	conjugative
NZ_CP103746.1	0	pMB2791_1	GCA_024917995.1	Escherichia coli	3090	phylum_Pseudomonadota	class_Gammaproteobacteria	order_Enterobacterales	family_Enterobacteriaceae	genus_Escherichia	120.324	51.8774	circular	conjugative
NZ_CP103747.1	0	pMB2791_2	GCA_024917995.1	Escherichia coli	3090	phylum_Pseudomonadota	class_Gammaproteobacteria	order_Enterobacterales	family_Enterobacteriaceae	genus_Escherichia	89.42	51.8631	circular	conjugative
NZ_CP103756.1	0	unnamed1	GCA_024918915.1	Escherichia coli	p11B	phylum_Pseudomonadota	class_Gammaproteobacteria	order_Enterobacterales	family_Enterobacteriaceae	genus_Escherichia	180.962	52.0059	circular	conjugative
NZ_CP103757.1	0	unnamed2	GCA_024918915.1	Escherichia coli	p11B	phylum_Pseudomonadota	class_Gammaproteobacteria	order_Enterobacterales	family_Enterobacteriaceae	genus_Escherichia	70.739	51.9063	circular	conjugative
NZ_CP103759.1	0	unnamed1	GCA_024918895.1	Escherichia coli	p10B	phylum_Pseudomonadota	class_Gammaproteobacteria	order_Enterobacterales	family_Enterobacteriaceae	genus_Escherichia	132.213	49.9474	circular	conjugative
NZ_CP103763.1	0	pMB9880_1	GCA_024917655.1	Escherichia coli	5283	phylum_Pseudomonadota	class_Gammaproteobacteria	order_Enterobacterales	family_Enterobacteriaceae	genus_Escherichia	128.773	51.3376	circular	conjugative
NZ_CP104031.1	0	pCTXM65_150040X0B1	GCA_025152765.1	Klebsiella pneumoniae	150040X0B1	phylum_Pseudomonadota	class_Gammaproteobacteria	order_Enterobacterales	family_Enterobacteriaceae	genus_Klebsiella	178.278	52.8349	circular	conjugative
NZ_CP104032.1	0	pVir_150040X0B1	GCA_025152765.1	Klebsiella pneumoniae	150040X0B1	phylum_Pseudomonadota	class_Gammaproteobacteria	order_Enterobacterales	family_Enterobacteriaceae	genus_Klebsiella	172.348	50.799	circular	conjugative
NZ_CP104078.1	0	pHB42-1	GCA_025159115.1	Escherichia coli	HB42	phylum_Pseudomonadota	class_Gammaproteobacteria	order_Enterobacterales	family_Enterobacteriaceae	genus_Escherichia	154.403	50.578	circular	conjugative
NZ_CP104079.1	0	pHB42-2	GCA_025159115.1	Escherichia coli	HB42	phylum_Pseudomonadota	class_Gammaproteobacteria	order_Enterobacterales	family_Enterobacteriaceae	genus_Escherichia	100.197	51.4566	circular	conjugative
NZ_CP104119.1	0	pEc2-50748	GCA_025200635.1	Escherichia coli	USDA-ARS-USMARC-50748	phylum_Pseudomonadota	class_Gammaproteobacteria	order_Enterobacterales	family_Enterobacteriaceae	genus_Escherichia	74.189	51.6653	circular	conjugative
NZ_CP104315.1	0	pKP81323	GCA_025252425.1	Klebsiella pneumoniae	KP8132	phylum_Pseudomonadota	class_Gammaproteobacteria	order_Enterobacterales	family_Enterobacteriaceae	genus_Klebsiella	135.468	53.2879	circular	mobilizable
NZ_CP104327.1	0	pHB42-F1	GCA_025254305.1	Escherichia coli	THB42-F1	phylum_Pseudomonadota	class_Gammaproteobacteria	order_Enterobacterales	family_Enterobacteriaceae	genus_Escherichia	162.761	51.3127	circular	conjugative
NZ_CP104331.1	0	pHB42-F3	GCA_025254605.1	Escherichia coli	THB42-F3	phylum_Pseudomonadota	class_Gammaproteobacteria	order_Enterobacterales	family_Enterobacteriaceae	genus_Escherichia	161.931	51.3095	circular	conjugative
NZ_CP104473.1	0	pUC4224_1	GCA_025369975.1	Escherichia coli	UC4224	phylum_Pseudomonadota	class_Gammaproteobacteria	order_Enterobacterales	family_Enterobacteriaceae	genus_Escherichia	111.84	48.6427	circular	conjugative
NZ_CP104486.1	0	unnamed2	GCA_025311235.1	Salmonella enterica	SalSpp_sample_07_No.3	phylum_Pseudomonadota	class_Gammaproteobacteria	order_Enterobacterales	family_Enterobacteriaceae	genus_Salmonella	69.202	52.1748	circular	conjugative
NZ_CP104511.1	0	p2	GCA_025369675.1	Escherichia coli	E2	phylum_Pseudomonadota	class_Gammaproteobacteria	order_Enterobacterales	family_Enterobacteriaceae	genus_Escherichia	103.229	49.0066	circular	conjugative
NZ_CP104517.1	0	p1	GCA_025369855.1	Escherichia coli	E4	phylum_Pseudomonadota	class_Gammaproteobacteria	order_Enterobacterales	family_Enterobacteriaceae	genus_Escherichia	146.375	49.792	circular	conjugative
NZ_CP104522.1	0	p1	GCA_025369775.1	Escherichia coli	E5	phylum_Pseudomonadota	class_Gammaproteobacteria	order_Enterobacterales	family_Enterobacteriaceae	genus_Escherichia	133.719	49.5532	circular	conjugative
NZ_CP104524.1	0	p1	GCA_025369795.1	Escherichia coli	E7	phylum_Pseudomonadota	class_Gammaproteobacteria	order_Enterobacterales	family_Enterobacteriaceae	genus_Escherichia	136.284	49.6228	circular	conjugative
NZ_CP104534.1	0	p1	GCA_025369715.1	Escherichia coli	E10	phylum_Pseudomonadota	class_Gammaproteobacteria	order_Enterobacterales	family_Enterobacteriaceae	genus_Escherichia	133.669	49.7131	circular	conjugative
NZ_CP104537.1	0	p1	GCA_025369835.1	Escherichia coli	E3	phylum_Pseudomonadota	class_Gammaproteobacteria	order_Enterobacterales	family_Enterobacteriaceae	genus_Escherichia	109.755	48.7732	circular	mobilizable
NZ_CP104540.1	0	p1	GCA_025369915.1	Escherichia coli	E6	phylum_Pseudomonadota	class_Gammaproteobacteria	order_Enterobacterales	family_Enterobacteriaceae	genus_Escherichia	182.456	49.7216	circular	conjugative
NZ_CP104666.1	0	unnamed1	GCA_025398375.1	Escherichia coli	2021CK-00607	phylum_Pseudomonadota	class_Gammaproteobacteria	order_Enterobacterales	family_Enterobacteriaceae	genus_Escherichia	131.846	50.5408	circular	conjugative
NZ_CP104790.1	0	pHNSHP24-2	GCA_025402935.1	Escherichia coli	SHP24	phylum_Pseudomonadota	class_Gammaproteobacteria	order_Enterobacterales	family_Enterobacteriaceae	genus_Escherichia	186.621	47.634	circular	conjugative
NZ_CP104792.1	0	pHNSHP24-4	GCA_025402935.1	Escherichia coli	SHP24	phylum_Pseudomonadota	class_Gammaproteobacteria	order_Enterobacterales	family_Enterobacteriaceae	genus_Escherichia	76.121	49.9323	circular	conjugative
NZ_CP104845.1	0	unnamed2	GCA_025426235.1	Escherichia coli	DFL.5	phylum_Pseudomonadota	class_Gammaproteobacteria	order_Enterobacterales	family_Enterobacteriaceae	genus_Escherichia	140.749	51.8597	circular	conjugative
NZ_CP104847.1	0	unnamed1	GCA_025426175.1	Escherichia coli	DFS.1	phylum_Pseudomonadota	class_Gammaproteobacteria	order_Enterobacterales	family_Enterobacteriaceae	genus_Escherichia	92.732	51.9734	circular	conjugative
NZ_CP104849.1	0	unnamed1	GCA_025426195.1	Escherichia coli	DFK.1	phylum_Pseudomonadota	class_Gammaproteobacteria	order_Enterobacterales	family_Enterobacteriaceae	genus_Escherichia	85.007	52.2392	circular	conjugative
NZ_CP106762.1	0	pKP0937-2	GCA_025642295.1	Klebsiella pneumoniae	KP0937	phylum_Pseudomonadota	class_Gammaproteobacteria	order_Enterobacterales	family_Enterobacteriaceae	genus_Klebsiella	134.861	53.2815	circular	mobilizable
NZ_CP106907.1	0	unnamed1	GCA_025677745.1	Klebsiella pneumoniae	BSIKPN-11	phylum_Pseudomonadota	class_Gammaproteobacteria	order_Enterobacterales	family_Enterobacteriaceae	genus_Klebsiella	216.864	52.6975	linear	mobilizable
NZ_CP106915.1	0	unnamed3	GCA_025677765.1	Klebsiella pneumoniae	BSIKPN-9	phylum_Pseudomonadota	class_Gammaproteobacteria	order_Enterobacterales	family_Enterobacteriaceae	genus_Klebsiella	120.349	52.4749	circular	mobilizable
NZ_CP107016.1	0	pSul1-K28074	GCA_025725705.1	Klebsiella pneumoniae	K30821	phylum_Pseudomonadota	class_Gammaproteobacteria	order_Enterobacterales	family_Enterobacteriaceae	genus_Klebsiella	124.616	50.8081	circular	conjugative
[truncated: 28,684 more rows]

## Sheet: B
(B) plasmids that are excluded from the final dataset. The removing reasons are indicated.
[truncated: 16,452 more rows]

## Sheet: C
(C) Distribution possibility of each cluster.
[truncated: 1,127 more rows]

## Sheet: D
(D) The importance index of the 140 features in final data matrix. The 12 feature types are indicated. MSE_test, mean squared error on testing dataset; MSE_test_std, the standard deviation of MSE_test; R2_test, coefficient of determination on testing dataset; R2_test_std, the standard deviation of R2_test; MSE_test (P>1), MSE for those clusters with Psum > 1; MSE_test (P>1)_std, standard deviatio…
[truncated: 142 more rows]

[truncated: 1 more sheets: E]
